# Supplementary material for: Transcriptional Profiling of Ectoderm Specification to Keratinocyte Fate in Human Embryonic Stem Cells
Source: PLoS One. 2015 Apr 7;10(4):e0122493. doi: 10.1371/journal.pone.0122493 (PMC4388500; doi:10.1371/journal.pone.0122493)
Supplement: S4 Table — (XLS) [file pone.0122493.s004.xls]

## Sheet: gene_exp.diff
NCF2	NCF2	NCF2
EOGT	EOGT	EOGT
SPNS2	SPNS2	SPNS2
ARNTL	ARNTL	ARNTL
MFSD6	MFSD6	MFSD6
WNT9A	WNT9A	WNT9A
TP53I11	TP53I11	TP53I11
ERO1L	ERO1L	ERO1L
STX1B	STX1B	STX1B
PCSK1N	PCSK1N	PCSK1N
CELSR1	CELSR1	CELSR1
FERMT1	FERMT1	FERMT1
WWC1	WWC1	WWC1
KANSL1L	KANSL1L	KANSL1L
PLAC8	PLAC8	PLAC8
KLF7	KLF7	KLF7
IGFBP5	IGFBP5	IGFBP5
PP14571	PP14571	PP14571
CXCL12	CXCL12	CXCL12
CLEC19A	CLEC19A	CLEC19A
CTTNBP2	CTTNBP2	CTTNBP2
TRAF3	TRAF3	TRAF3
TRAF3IP2	TRAF3IP2	TRAF3IP2
PPP1R1C	PPP1R1C	PPP1R1C
SGPP2	SGPP2	SGPP2
MKI67	MKI67	MKI67
FLRT2	FLRT2	FLRT2
VSNL1	VSNL1	VSNL1
ZSWIM6	ZSWIM6	ZSWIM6
BDNF	BDNF	BDNF
TANC2	TANC2	TANC2
CXCR7	CXCR7	CXCR7
NR2F2	NR2F2	NR2F2
NR5A1	NR5A1	NR5A1
ADAM28	ADAM28	ADAM28
DDHD1	DDHD1	DDHD1
SLC35A3	SLC35A3	SLC35A3
RASGRF1	RASGRF1	RASGRF1
CHORDC1	CHORDC1	CHORDC1
INHA	INHA	INHA
ZBED2	ZBED2	ZBED2
PALM2-AKAP2	PALM2-AKAP2	PALM2-AKAP2
PDE4D	PDE4D	PDE4D
ARID3B	ARID3B	ARID3B
ACVR2A	ACVR2A	ACVR2A
IGF2	IGF2	IGF2
RBFOX1	RBFOX1	RBFOX1
CACNA2D2	CACNA2D2	CACNA2D2
EPN3	EPN3	EPN3
PKNOX2	PKNOX2	PKNOX2
TRIL	TRIL	TRIL
DLX3	DLX3	DLX3
SLC4A4	SLC4A4	SLC4A4
ZNF521	ZNF521	ZNF521
TNC	TNC	TNC
LINC00327	LINC00327	LINC00327
RUNX1	RUNX1	RUNX1
CSRNP2	CSRNP2	CSRNP2
SORCS2	SORCS2	SORCS2
MET	MET	MET
PAPD7	PAPD7	PAPD7
COL2A1	COL2A1	COL2A1
LPCAT2	LPCAT2	LPCAT2
TFAP2A	TFAP2A	TFAP2A
ADRA2A	ADRA2A	ADRA2A
CST6	CST6	CST6
FGFRL1	FGFRL1	FGFRL1
ZC3H12C	ZC3H12C	ZC3H12C
IRX3	IRX3	IRX3
STS	STS	STS
ANKS1A	ANKS1A	ANKS1A
FLVCR1	FLVCR1	FLVCR1
CCDC85A	CCDC85A	CCDC85A
CCBP2	CCBP2	CCBP2
INPP4B	INPP4B	INPP4B
ATP2C2	ATP2C2	ATP2C2
SLC1A6	SLC1A6	SLC1A6
LIMCH1	LIMCH1	LIMCH1
MTMR11	MTMR11	MTMR11
NCALD	NCALD	NCALD
TENM2	TENM2	TENM2
USP37	USP37	USP37
TMEM150C	TMEM150C	TMEM150C
EPB41L3	EPB41L3	EPB41L3
WNT6	WNT6	WNT6
UBE2QL1	UBE2QL1	UBE2QL1
COL12A1	COL12A1	COL12A1
CLIC3	CLIC3	CLIC3
FREM2	FREM2	FREM2
TMCC3	TMCC3	TMCC3
GNAZ	GNAZ	GNAZ
OSBPL9	OSBPL9	OSBPL9
GPR85	GPR85	GPR85
PORCN	PORCN	PORCN
LOC100129034	LOC100129034	LOC100129034
TEX2	TEX2	TEX2
OXGR1	OXGR1	OXGR1
ZNF503	ZNF503	ZNF503
SCG2	SCG2	SCG2
LPP	LPP	LPP
PPP1R13B	PPP1R13B	PPP1R13B
H2AFJ	H2AFJ	H2AFJ
MAPK4	MAPK4	MAPK4
ZNF501	ZNF501	ZNF501
PLEKHA6	PLEKHA6	PLEKHA6
UBN2	UBN2	UBN2
ENPEP	ENPEP	ENPEP
TRIM13	TRIM13	TRIM13
ASTN1	ASTN1	ASTN1
HPSE2	HPSE2	HPSE2
LOC344595	LOC344595	LOC344595
SFN	SFN	SFN
STAG3L1	STAG3L1	STAG3L1
EMP2	EMP2	EMP2
ETV6	ETV6	ETV6
ELFN1	ELFN1	ELFN1
BEND7	BEND7	BEND7
OTX1	OTX1	OTX1
2014-09-06	2014-09-06	2014-09-06
IQCJ-SCHIP1	IQCJ-SCHIP1	IQCJ-SCHIP1
CACNA1C	CACNA1C	CACNA1C
EIF3IP1	EIF3IP1	EIF3IP1
ANXA8L2	ANXA8L2	ANXA8L2
GPBP1L1	GPBP1L1	GPBP1L1
LOC283143	LOC283143	LOC283143
L3MBTL4	L3MBTL4	L3MBTL4
MAF	MAF	MAF
KCNJ15	KCNJ15	KCNJ15
LOC100128338	LOC100128338	LOC100128338
PSD4	PSD4	PSD4
MEF2C	MEF2C	MEF2C
PRKCH	PRKCH	PRKCH
ANK1	ANK1	ANK1
IRX2	IRX2	IRX2
GPR68	GPR68	GPR68
LCOR	LCOR	LCOR
LARP4B	LARP4B	LARP4B
HCG4	HCG4	HCG4
PLA2R1	PLA2R1	PLA2R1
DLGAP4	DLGAP4	DLGAP4
TACSTD2	TACSTD2	TACSTD2
MYO5B	MYO5B	MYO5B
CDH10	CDH10	CDH10
ACTBL2	ACTBL2	ACTBL2
LOC254559	LOC254559	LOC254559
NRXN3	NRXN3	NRXN3
PLAG1	PLAG1	PLAG1
GAS1	GAS1	GAS1
NFATC2	NFATC2	NFATC2
SLN	SLN	SLN
SLC22A5	SLC22A5	SLC22A5
MEIS1	MEIS1	MEIS1
TANGO2	TANGO2	TANGO2
BNC1	BNC1	BNC1
C5orf46	C5orf46	C5orf46
GPR87	GPR87	GPR87
PLD5	PLD5	PLD5
ZKSCAN8	ZKSCAN8	ZKSCAN8
RPL23A	RPL23A	RPL23A
HOXD9	HOXD9	HOXD9
REM2	REM2	REM2
GPRC5A	GPRC5A	GPRC5A
MYO5A	MYO5A	MYO5A
STAG3L3	STAG3L3	STAG3L3
ASH1L	ASH1L	ASH1L
GPER	GPER	GPER
AIM2	AIM2	AIM2
CASQ2	CASQ2	CASQ2
SLC24A3	SLC24A3	SLC24A3
PTHLH	PTHLH	PTHLH
ABCA4	ABCA4	ABCA4
ARHGEF38	ARHGEF38	ARHGEF38
TMTC2	TMTC2	TMTC2
PPP1R17	PPP1R17	PPP1R17
HS3ST4	HS3ST4	HS3ST4
EPHB1	EPHB1	EPHB1
SFRP1	SFRP1	SFRP1
VIPR2	VIPR2	VIPR2
STARD13	STARD13	STARD13
ARHGAP29	ARHGAP29	ARHGAP29
HMGCLL1	HMGCLL1	HMGCLL1
EFNA1	EFNA1	EFNA1
CEND1	CEND1	CEND1
NTRK2	NTRK2	NTRK2
HS3ST1	HS3ST1	HS3ST1
GADD45G	GADD45G	GADD45G
ZNF449	ZNF449	ZNF449
SEMA5B	SEMA5B	SEMA5B
RIMS2	RIMS2	RIMS2
IGFBP3	IGFBP3	IGFBP3
SIN3A	SIN3A	SIN3A
LOC100129480	LOC100129480	LOC100129480
GPR132	GPR132	GPR132
LRRC17	LRRC17	LRRC17
ANKRD19P	ANKRD19P	ANKRD19P
EPHB2	EPHB2	EPHB2
EFNB2	EFNB2	EFNB2
ZNF738	ZNF738	ZNF738
KIAA1614	KIAA1614	KIAA1614
PKI55	PKI55	PKI55
PBRM1	PBRM1	PBRM1
PDE1B	PDE1B	PDE1B
ATP11A	ATP11A	ATP11A
HEY1	HEY1	HEY1
IRF6	IRF6	IRF6
TTLL7	TTLL7	TTLL7
CYSLTR2	CYSLTR2	CYSLTR2
SMTNL2	SMTNL2	SMTNL2
TSPAN2	TSPAN2	TSPAN2
RPS6KB2	RPS6KB2	RPS6KB2
PLXDC2	PLXDC2	PLXDC2
SH2D4A	SH2D4A	SH2D4A
LOC154761	LOC154761	LOC154761
FAM84B	FAM84B	FAM84B
HNMT	HNMT	HNMT
PLEKHG1	PLEKHG1	PLEKHG1
ZBTB16	ZBTB16	ZBTB16
HOXA5	HOXA5	HOXA5
MXRA5	MXRA5	MXRA5
HDAC8	HDAC8	HDAC8
LOC100862671	LOC100862671	LOC100862671
VDR	VDR	VDR
KCNJ2-AS1	KCNJ2-AS1	KCNJ2-AS1
SMARCA2	SMARCA2	SMARCA2
TFAP2E	TFAP2E	TFAP2E
AFF2	AFF2	AFF2
PDYN	PDYN	PDYN
SERTAD4	SERTAD4	SERTAD4
CSNK1G1	CSNK1G1	CSNK1G1
HMGA2	HMGA2	HMGA2
CACNG4	CACNG4	CACNG4
LINC00648	LINC00648	LINC00648
PRRG4	PRRG4	PRRG4
TBC1D3B	TBC1D3B	TBC1D3B
GLRB	GLRB	GLRB
OLFML2A	OLFML2A	OLFML2A
UNC5C	UNC5C	UNC5C
CALCOCO1	CALCOCO1	CALCOCO1
KLF12	KLF12	KLF12
CLMN	CLMN	CLMN
LOC646903	LOC646903	LOC646903
GPR161	GPR161	GPR161
NCAPH2	NCAPH2	NCAPH2
GPR63	GPR63	GPR63
STAP2	STAP2	STAP2
KIAA1671	KIAA1671	KIAA1671
BIRC7	BIRC7	BIRC7
CNTN4	CNTN4	CNTN4
COL8A2	COL8A2	COL8A2
SYTL1	SYTL1	SYTL1
HOXB1	HOXB1	HOXB1
THSD4	THSD4	THSD4
ZNF516	ZNF516	ZNF516
NRK	NRK	NRK
ATP6V0A4	ATP6V0A4	ATP6V0A4
C5orf30	C5orf30	C5orf30
RIPK3	RIPK3	RIPK3
TGFBI	TGFBI	TGFBI
MPP4	MPP4	MPP4
BAALC	BAALC	BAALC
FAM115C	FAM115C	FAM115C
BMP4	BMP4	BMP4
TMEM106C	TMEM106C	TMEM106C
SCUBE3	SCUBE3	SCUBE3
PAX6	PAX6	PAX6
CAMK1G	CAMK1G	CAMK1G
SDSL	SDSL	SDSL
IQCA1	IQCA1	IQCA1
PLXNA2	PLXNA2	PLXNA2
CA3	CA3	CA3
ARSD	ARSD	ARSD
PLEKHG4B	PLEKHG4B	PLEKHG4B
NPR3	NPR3	NPR3
ANKRD65	ANKRD65	ANKRD65
KCTD1	KCTD1	KCTD1
MYH14	MYH14	MYH14
ZNF774	ZNF774	ZNF774
PVRL4	PVRL4	PVRL4
CPE	CPE	CPE
C4orf19	C4orf19	C4orf19
TTI1	TTI1	TTI1
CSRNP3	CSRNP3	CSRNP3
C10orf32-AS3MT	C10orf32-AS3MT	C10orf32-AS3MT
GARNL3	GARNL3	GARNL3
CLDN9	CLDN9	CLDN9
DCHS2	DCHS2	DCHS2
SSFA2	SSFA2	SSFA2
MIR22HG	MIR22HG	MIR22HG
LHX5	LHX5	LHX5
SIRPA	SIRPA	SIRPA
BMP5	BMP5	BMP5
NRIP1	NRIP1	NRIP1
SYTL3	SYTL3	SYTL3
GLIPR1	GLIPR1	GLIPR1
VWA2	VWA2	VWA2
LMO3	LMO3	LMO3
IFNLR1	IFNLR1	IFNLR1
IL17RE	IL17RE	IL17RE
CDH3	CDH3	CDH3
RARA	RARA	RARA
HSF2BP	HSF2BP	HSF2BP
MN1	MN1	MN1
PDGFC	PDGFC	PDGFC
ALG1	ALG1	ALG1
USP2	USP2	USP2
HIVEP3	HIVEP3	HIVEP3
GTF2IRD2	GTF2IRD2	GTF2IRD2
ACSL1	ACSL1	ACSL1
VCAM1	VCAM1	VCAM1
BTBD17	BTBD17	BTBD17
SPIN1	SPIN1	SPIN1
KIAA1217	KIAA1217	KIAA1217
MEGF9	MEGF9	MEGF9
KANK1	KANK1	KANK1
SIGMAR1	SIGMAR1	SIGMAR1
TPM1	TPM1	TPM1
IRF8	IRF8	IRF8
FBLN1	FBLN1	FBLN1
NKX3-1	NKX3-1	NKX3-1
CTHRC1	CTHRC1	CTHRC1
ATP1B1	ATP1B1	ATP1B1
TNRC6B	TNRC6B	TNRC6B
NCAM1	NCAM1	NCAM1
HAVCR2	HAVCR2	HAVCR2
CYP27C1	CYP27C1	CYP27C1
EGFR	EGFR	EGFR
IFT80	IFT80	IFT80
LOC100132077	LOC100132077	LOC100132077
SPRY4	SPRY4	SPRY4
GPR37	GPR37	GPR37
CAV1	CAV1	CAV1
SLC7A1	SLC7A1	SLC7A1
FAM151B	FAM151B	FAM151B
PKP3	PKP3	PKP3
PTPRE	PTPRE	PTPRE
NEK11	NEK11	NEK11
TLR3	TLR3	TLR3
LOC729683	LOC729683	LOC729683
TMEM178A	TMEM178A	TMEM178A
SBK2	SBK2	SBK2
SLC41A2	SLC41A2	SLC41A2
C5	C5	C5
MEIS2	MEIS2	MEIS2
C8orf4	C8orf4	C8orf4
S100A3	S100A3	S100A3
ISL1	ISL1	ISL1
FZD6	FZD6	FZD6
BOC	BOC	BOC
VPS36	VPS36	VPS36
PATL1	PATL1	PATL1
CDH20	CDH20	CDH20
SIM2	SIM2	SIM2
UBQLN4	UBQLN4	UBQLN4
PLCXD3	PLCXD3	PLCXD3
LGALS3	LGALS3	LGALS3
2014-09-08	2014-09-08	2014-09-08
CLDN4	CLDN4	CLDN4
LOC284751	LOC284751	LOC284751
LINC00346	LINC00346	LINC00346
UPK2	UPK2	UPK2
RANBP17	RANBP17	RANBP17
WNT8B	WNT8B	WNT8B
IKZF2	IKZF2	IKZF2
ZNF850	ZNF850	ZNF850
ROR1	ROR1	ROR1
TTYH2	TTYH2	TTYH2
LRRN4	LRRN4	LRRN4
KCNE4	KCNE4	KCNE4
IL1R1	IL1R1	IL1R1
BACH2	BACH2	BACH2
SESN3	SESN3	SESN3
WNT10A	WNT10A	WNT10A
SGMS2	SGMS2	SGMS2
ACSF2	ACSF2	ACSF2
TMEM40	TMEM40	TMEM40
ZNF37BP	ZNF37BP	ZNF37BP
METTL7A	METTL7A	METTL7A
PRRX1	PRRX1	PRRX1
TGM2	TGM2	TGM2
ZFHX3	ZFHX3	ZFHX3
CADM1	CADM1	CADM1
ANKRD34B	ANKRD34B	ANKRD34B
GADD45B	GADD45B	GADD45B
SSC5D	SSC5D	SSC5D
ARHGAP31	ARHGAP31	ARHGAP31
NET1	NET1	NET1
SULF1	SULF1	SULF1
GRHL1	GRHL1	GRHL1
NTF4	NTF4	NTF4
UBL3	UBL3	UBL3
RRAGB	RRAGB	RRAGB
FHOD3	FHOD3	FHOD3
TLN2	TLN2	TLN2
KLHL29	KLHL29	KLHL29
TMEM200C	TMEM200C	TMEM200C
TIAM2	TIAM2	TIAM2
NDST1	NDST1	NDST1
ZFHX4	ZFHX4	ZFHX4
CPAMD8	CPAMD8	CPAMD8
SSBP2	SSBP2	SSBP2
MAGEA2	MAGEA2,MAGEA2B	MAGEA2,MAGEA2B
ZFP112	ZFP112	ZFP112
JOSD2	JOSD2	JOSD2
YPEL4	YPEL4	YPEL4
DLX1	DLX1	DLX1
NFIL3	NFIL3	NFIL3
SLC44A3	SLC44A3	SLC44A3
AHDC1	AHDC1	AHDC1
FLJ16779	FLJ16779	FLJ16779
TBX2	TBX2	TBX2
FOS	FOS	FOS
RHBDL3	RHBDL3	RHBDL3
KIF26B	KIF26B	KIF26B
LAYN	LAYN	LAYN
DOCK3	DOCK3	DOCK3
RAB9A	RAB9A	RAB9A
RAB27B	RAB27B	RAB27B
PELI3	PELI3	PELI3
ADPRH	ADPRH	ADPRH
CAST	CAST	CAST
SDK1	SDK1	SDK1
NLGN4X	NLGN4X	NLGN4X
TRIM2	TRIM2	TRIM2
EXPH5	EXPH5	EXPH5
BHLHE40	BHLHE40	BHLHE40
SH3KBP1	SH3KBP1	SH3KBP1
AKT3	AKT3	AKT3
UPK1B	UPK1B	UPK1B
TNNT2	TNNT2	TNNT2
PDGFRL	PDGFRL	PDGFRL
NDRG1	NDRG1	NDRG1
UG0898H09	UG0898H09	UG0898H09
MEDAG	MEDAG	MEDAG
DOPEY2	DOPEY2	DOPEY2
CHMP3	CHMP3	CHMP3
APCDD1L	APCDD1L	APCDD1L
SLC35F2	SLC35F2	SLC35F2
LDLRAD4	LDLRAD4	LDLRAD4
ZNF264	ZNF264	ZNF264
MGC45800	MGC45800	MGC45800
DDX60L	DDX60L	DDX60L
CRABP2	CRABP2	CRABP2
BNIPL	BNIPL	BNIPL
MAP1LC3C	MAP1LC3C	MAP1LC3C
KCNH1	KCNH1	KCNH1
FEZF1-AS1	FEZF1-AS1	FEZF1-AS1
TBX4	TBX4	TBX4
CCDC3	CCDC3	CCDC3
KRT7	KRT7	KRT7
SLC44A2	SLC44A2	SLC44A2
LINC00842	LINC00842	LINC00842
WWTR1	WWTR1	WWTR1
TMEM169	TMEM169	TMEM169
PLP1	PLP1	PLP1
RNF165	RNF165	RNF165
MTSS1L	MTSS1L	MTSS1L
LOC100507053	LOC100507053	LOC100507053
GTF2IRD2P1	GTF2IRD2P1	GTF2IRD2P1
THEM6	THEM6	THEM6
BICC1	BICC1	BICC1
SLC1A3	SLC1A3	SLC1A3
RAB36	RAB36	RAB36
MAML2	MAML2	MAML2
STBD1	STBD1	STBD1
MPZ	MPZ	MPZ
ZEB2	ZEB2	ZEB2
CCBE1	CCBE1	CCBE1
EVA1A	EVA1A	EVA1A
PIK3C2A	PIK3C2A	PIK3C2A
PRPH	PRPH	PRPH
MYD88	MYD88	MYD88
ATL1	ATL1	ATL1
COL7A1	COL7A1	COL7A1
IKBKE	IKBKE	IKBKE
TRIM16	TRIM16	TRIM16
LPAR1	LPAR1	LPAR1
RUNX2	RUNX2	RUNX2
KLF4	KLF4	KLF4
ELF4	ELF4	ELF4
SCD5	SCD5	SCD5
SCARB1	SCARB1	SCARB1
GREB1L	GREB1L	GREB1L
AKAP2	AKAP2	AKAP2
FRMD6	FRMD6	FRMD6
AUTS2	AUTS2	AUTS2
FAM83B	FAM83B	FAM83B
DDR1	DDR1	DDR1
SMAD9	SMAD9	SMAD9
ZNF132	ZNF132	ZNF132
KRT16	KRT16	KRT16
TOX	TOX	TOX
CHRD	CHRD	CHRD
ERVK13-1	ERVK13-1	ERVK13-1
FOXP1	FOXP1	FOXP1
SEMA7A	SEMA7A	SEMA7A
MEGF6	MEGF6	MEGF6
CDS1	CDS1	CDS1
MYLK	MYLK	MYLK
KREMEN2	KREMEN2	KREMEN2
MPZL2	MPZL2	MPZL2
PMEPA1	PMEPA1	PMEPA1
GTF2IRD2B	GTF2IRD2B	GTF2IRD2B
GALNT10	GALNT10	GALNT10
TENM4	TENM4	TENM4
GABRB3	GABRB3	GABRB3
SERPINB7	SERPINB7	SERPINB7
SMYD2	SMYD2	SMYD2
NKD1	NKD1	NKD1
LMOD1	LMOD1	LMOD1
FAT3	FAT3	FAT3
SEMA3C	SEMA3C	SEMA3C
MAGEA12	MAGEA12	MAGEA12
UBE2J1	UBE2J1	UBE2J1
LINC00673	LINC00673	LINC00673
LAMC2	LAMC2	LAMC2
DLL1	DLL1	DLL1
NKAIN4	NKAIN4	NKAIN4
JARID2	JARID2	JARID2
MECOM	MECOM	MECOM
SLC8A1	SLC8A1	SLC8A1
TTC12	TTC12	TTC12
SYT16	SYT16	SYT16
FOXD3	FOXD3	FOXD3
ZNF655	ZNF655	ZNF655
LOXL1-AS1	LOXL1-AS1	LOXL1-AS1
ZDHHC8P1	ZDHHC8P1	ZDHHC8P1
FAM13A	FAM13A	FAM13A
SIX3	SIX3	SIX3
PCSK5	PCSK5	PCSK5
TMEM51	TMEM51	TMEM51
MINA	MINA	MINA
TMEM139	TMEM139	TMEM139
AFAP1L2	AFAP1L2	AFAP1L2
TMEM117	TMEM117	TMEM117
ARL4C	ARL4C	ARL4C
ESYT3	ESYT3	ESYT3
JPH2	JPH2	JPH2
LIMK2	LIMK2	LIMK2
CNTFR	CNTFR	CNTFR
THBS1	THBS1	THBS1
FANK1	FANK1	FANK1
OSBPL5	OSBPL5	OSBPL5
ZNF33B	ZNF33B	ZNF33B
ZNF467	ZNF467	ZNF467
TMEM79	TMEM79	TMEM79
KIAA1407	KIAA1407	KIAA1407
ZNF704	ZNF704	ZNF704
LOC100506394	LOC100506394	LOC100506394
FAM13B	FAM13B	FAM13B
ZNF436	ZNF436	ZNF436
HTR1D	HTR1D	HTR1D
KPNB1	KPNB1	KPNB1
CTNNA2	CTNNA2	CTNNA2
SP110	SP110	SP110
LRP2	LRP2	LRP2
SFPQ	SFPQ	SFPQ
MMP2	MMP2	MMP2
CLSTN2	CLSTN2	CLSTN2
GOLGA6L5	GOLGA6L5	GOLGA6L5
WNT10B	WNT10B	WNT10B
LYST	LYST	LYST
QRICH2	QRICH2	QRICH2
FGGY	FGGY	FGGY
CD101	CD101	CD101
ABCA5	ABCA5	ABCA5
ARHGAP21	ARHGAP21	ARHGAP21
C8orf48	C8orf48	C8orf48
EPS8L1	EPS8L1	EPS8L1
ARRDC3	ARRDC3	ARRDC3
MAPKBP1	MAPKBP1	MAPKBP1
TJP2	TJP2	TJP2
KDELC2	KDELC2	KDELC2
HSBP1L1	HSBP1L1	HSBP1L1
PTPLB	PTPLB	PTPLB
ELAVL2	ELAVL2	ELAVL2
RNF5	RNF5	RNF5
JUN	JUN	JUN
PGM5	PGM5	PGM5
ITGA4	ITGA4	ITGA4
KLF6	KLF6	KLF6
FREM1	FREM1	FREM1
CAV2	CAV2	CAV2
LYPD3	LYPD3	LYPD3
FZD1	FZD1	FZD1
RGS16	RGS16	RGS16
SIK1	SIK1	SIK1
FKBP9L	FKBP9L	FKBP9L
NEK6	NEK6	NEK6
CLCNKB	CLCNKB	CLCNKB
TNFAIP8	TNFAIP8	TNFAIP8
LAMP2	LAMP2	LAMP2
ZNF235	ZNF235	ZNF235
SLC16A9	SLC16A9	SLC16A9
CSRP1	CSRP1	CSRP1
LINC00340	LINC00340	LINC00340
SRGAP3	SRGAP3	SRGAP3
PAK3	PAK3	PAK3
CDH13	CDH13	CDH13
SLC38A1	SLC38A1	SLC38A1
FLJ20021	FLJ20021	FLJ20021
CD47	CD47	CD47
SGCG	SGCG	SGCG
GLDN	GLDN	GLDN
CERCAM	CERCAM	CERCAM
STAG3L2	STAG3L2	STAG3L2
VAV2	VAV2	VAV2
ACADL	ACADL	ACADL
PIEZO2	PIEZO2	PIEZO2
GLCE	GLCE	GLCE
CCNG2	CCNG2	CCNG2
UCN2	UCN2	UCN2
LOC440434	LOC440434	LOC440434
RHOU	RHOU	RHOU
LYPD6B	LYPD6B	LYPD6B
ERV3-1	ERV3-1	ERV3-1
COL9A1	COL9A1	COL9A1
WHAMMP2	WHAMMP2	WHAMMP2
HGSNAT	HGSNAT	HGSNAT
ZNF185	ZNF185	ZNF185
FIBIN	FIBIN	FIBIN
DCTN1	DCTN1	DCTN1
GJB2	GJB2	GJB2
NSG1	NSG1	NSG1
UBD	UBD	UBD
ARHGEF25	ARHGEF25	ARHGEF25
ERBB3	ERBB3	ERBB3
TAB3	TAB3	TAB3
CCDC120	CCDC120	CCDC120
ACSL3	ACSL3	ACSL3
PDLIM2	PDLIM2	PDLIM2
C10orf114	C10orf114	C10orf114
ALOX5AP	ALOX5AP	ALOX5AP
SIX6	SIX6	SIX6
HID1	HID1	HID1
BEND6	BEND6	BEND6
ST6GALNAC2	ST6GALNAC2	ST6GALNAC2
DSC2	DSC2	DSC2
ZNF608	ZNF608	ZNF608
SLFN5	SLFN5	SLFN5
KIFAP3	KIFAP3	KIFAP3
PCDHGB7	PCDHGB7	PCDHGB7
NFKB1	NFKB1	NFKB1
CCDC177	CCDC177	CCDC177
BRIP1	BRIP1	BRIP1
KIF1B	KIF1B	KIF1B
WNT5A	WNT5A	WNT5A
GJB3	GJB3	GJB3
XPA	XPA	XPA
ACPP	ACPP	ACPP
ERRFI1	ERRFI1	ERRFI1
PRSS12	PRSS12	PRSS12
C6orf141	C6orf141	C6orf141
NAB1	NAB1	NAB1
TSR2	TSR2	TSR2
RSPO4	RSPO4	RSPO4
HTR7P1	HTR7P1	HTR7P1
MXRA8	MXRA8	MXRA8
C15orf48	C15orf48	C15orf48
DFNA5	DFNA5	DFNA5
TRIM16L	TRIM16L	TRIM16L
FUT8	FUT8	FUT8
IGSF3	IGSF3	IGSF3
PDE10A	PDE10A	PDE10A
PLEKHG3	PLEKHG3	PLEKHG3
CUX2	CUX2	CUX2
C15orf52	C15orf52	C15orf52
RASGRP1	RASGRP1	RASGRP1
NEDD9	NEDD9	NEDD9
KIAA0513	KIAA0513	KIAA0513
RAI1	RAI1	RAI1
MATN2	MATN2	MATN2
SERPINB8	SERPINB8	SERPINB8
RASGRF2	RASGRF2	RASGRF2
ZNF25	ZNF25	ZNF25
SPSB4	SPSB4	SPSB4
SOBP	SOBP	SOBP
HS6ST2	HS6ST2	HS6ST2
PCGF3	PCGF3	PCGF3
PPFIBP1	PPFIBP1	PPFIBP1
SGSM2	SGSM2	SGSM2
MME	MME	MME
RNF220	RNF220	RNF220
FIGN	FIGN	FIGN
BAIAP2	BAIAP2	BAIAP2
TRAF1	TRAF1	TRAF1
PCDHB8	PCDHB8	PCDHB8
ZFP3	ZFP3	ZFP3
CYTH1	CYTH1	CYTH1
TRIM45	TRIM45	TRIM45
THNSL2	THNSL2	THNSL2
ANO9	ANO9	ANO9
PTPRB	PTPRB	PTPRB
THBS3	THBS3	THBS3
HCFC2	HCFC2	HCFC2
TES	TES	TES
NTF3	NTF3	NTF3
ZNF69	ZNF69	ZNF69
DHFR	DHFR	DHFR
IBA57	IBA57	IBA57
FOSL2	FOSL2	FOSL2
PFN2	PFN2	PFN2
TMEM62	TMEM62	TMEM62
SMA4	SMA4	SMA4
C3orf62	C3orf62	C3orf62
EEF1A2	EEF1A2	EEF1A2
NCOA5	NCOA5	NCOA5
ASAP1	ASAP1	ASAP1
FEZF1	FEZF1	FEZF1
TBC1D3P1-DHX40P1	TBC1D3P1-DHX40P1	TBC1D3P1-DHX40P1
NKIRAS2	NKIRAS2	NKIRAS2
EHD2	EHD2	EHD2
FILIP1L	FILIP1L	FILIP1L
PNMAL2	PNMAL2	PNMAL2
LNPEP	LNPEP	LNPEP
USP12	USP12	USP12
SMOC2	SMOC2	SMOC2
ACOT11	ACOT11	ACOT11
SUCO	SUCO	SUCO
GLIS2	GLIS2	GLIS2
SGK223	SGK223	SGK223
HAPLN1	HAPLN1	HAPLN1
FASTKD2	FASTKD2	FASTKD2
MLLT6	MLLT6	MLLT6
THBS2	THBS2	THBS2
PLEKHA2	PLEKHA2	PLEKHA2
KIAA1462	KIAA1462	KIAA1462
HESX1	HESX1	HESX1
ZFP90	ZFP90	ZFP90
NYNRIN	NYNRIN	NYNRIN
CDH1	CDH1	CDH1
BTG1	BTG1	BTG1
CAPN2	CAPN2	CAPN2
IL20RB	IL20RB	IL20RB
SEMA6A	SEMA6A	SEMA6A
CTNNBIP1	CTNNBIP1	CTNNBIP1
PHC2	PHC2	PHC2
INO80B-WBP1	INO80B-WBP1	INO80B-WBP1
PCDHB5	PCDHB5	PCDHB5
TINAGL1	TINAGL1	TINAGL1
SUSD5	SUSD5	SUSD5
GUCA1A	GUCA1A	GUCA1A
ZNF471	ZNF471	ZNF471
ARRDC1	ARRDC1	ARRDC1
VPS29	VPS29	VPS29
RPL29	RPL29	RPL29
PRICKLE1	PRICKLE1	PRICKLE1
TINCR	TINCR	TINCR
KIAA1609	KIAA1609	KIAA1609
FKBP9	FKBP9	FKBP9
KCNC3	KCNC3	KCNC3
SOX5	SOX5	SOX5
TOM1L2	TOM1L2	TOM1L2
MAT2A	MAT2A	MAT2A
ITGB1BP1	ITGB1BP1	ITGB1BP1
CIRBP	CIRBP	CIRBP
ATP9A	ATP9A	ATP9A
ASB8	ASB8	ASB8
PLP2	PLP2	PLP2
WDFY2	WDFY2	WDFY2
EPSTI1	EPSTI1	EPSTI1
TCF25	TCF25	TCF25
DYNLL2	DYNLL2	DYNLL2
CYTH3	CYTH3	CYTH3
TSC22D2	TSC22D2	TSC22D2
EFNA5	EFNA5	EFNA5
MYOZ1	MYOZ1	MYOZ1
ZNF488	ZNF488	ZNF488
GTF2H1	GTF2H1	GTF2H1
RNASEL	RNASEL	RNASEL
ENDOD1	ENDOD1	ENDOD1
SLC38A10	SLC38A10	SLC38A10
TENM3	TENM3	TENM3
SCHIP1	SCHIP1	SCHIP1
FABP7	FABP7	FABP7
LDB1	LDB1	LDB1
ZNF433	ZNF433	ZNF433
ZNF117	ZNF117	ZNF117
TMEM119	TMEM119	TMEM119
IGDCC3	IGDCC3	IGDCC3
HHAT	HHAT	HHAT
ZHX1	ZHX1	ZHX1
TNS3	TNS3	TNS3
ZNF75D	ZNF75D	ZNF75D
CRLS1	CRLS1	CRLS1
PBX1	PBX1	PBX1
ZNF83	ZNF83	ZNF83
EYA3	EYA3	EYA3
DAPP1	DAPP1	DAPP1
ECEL1	ECEL1	ECEL1
CCDC57	CCDC57	CCDC57
ZNF407	ZNF407	ZNF407
MAGI3	MAGI3	MAGI3
DGCR8	DGCR8	DGCR8
CCDC126	CCDC126	CCDC126
UGCG	UGCG	UGCG
RNLS	RNLS	RNLS
USP43	USP43	USP43
NIN	NIN	NIN
UHRF1	UHRF1	UHRF1
KDM1B	KDM1B	KDM1B
GALNT2	GALNT2	GALNT2
SORT1	SORT1	SORT1
TET2	TET2	TET2
ARHGEF37	ARHGEF37	ARHGEF37
LAMA5	LAMA5	LAMA5
GPR162	GPR162	GPR162
DNAJC1	DNAJC1	DNAJC1
DLX5	DLX5	DLX5
OFD1	OFD1	OFD1
CD74	CD74	CD74
CNKSR2	CNKSR2	CNKSR2
LRFN5	LRFN5	LRFN5
STAG1	STAG1	STAG1
ZNF709	ZNF709	ZNF709
ZFP36L1	ZFP36L1	ZFP36L1
PLAUR	PLAUR	PLAUR
TULP3	TULP3	TULP3
COL3A1	COL3A1	COL3A1
GRAMD3	GRAMD3	GRAMD3
ZNF334	ZNF334	ZNF334
CROCCP3	CROCCP3	CROCCP3
FPGT	FPGT	FPGT
ATP1B2	ATP1B2	ATP1B2
PIP4K2C	PIP4K2C	PIP4K2C
ANXA3	ANXA3	ANXA3
ANO4	ANO4	ANO4
ZHX3	ZHX3	ZHX3
NABP1	NABP1	NABP1
ZSCAN23	ZSCAN23	ZSCAN23
CHST1	CHST1	CHST1
CPVL	CPVL	CPVL
ATP10D	ATP10D	ATP10D
ANXA2P3	ANXA2P3	ANXA2P3
PITPNB	PITPNB	PITPNB
CBX1	CBX1	CBX1
SMAD3	SMAD3	SMAD3
KBTBD11	KBTBD11	KBTBD11
SPSB1	SPSB1	SPSB1
AGA	AGA	AGA
AFG3L1P	AFG3L1P	AFG3L1P
LBH	LBH	LBH
MGRN1	MGRN1	MGRN1
WLS	WLS	WLS
FZD2	FZD2	FZD2
ZBTB42	ZBTB42	ZBTB42
IGF1R	IGF1R	IGF1R
PCBP1-AS1	PCBP1-AS1	PCBP1-AS1
EXO5	EXO5	EXO5
ATP2B4	ATP2B4	ATP2B4
FOXO3	FOXO3	FOXO3
NCOA6	NCOA6	NCOA6
ZNF624	ZNF624	ZNF624
ADAMTS10	ADAMTS10	ADAMTS10
LIN52	LIN52	LIN52
ZNRF2	ZNRF2	ZNRF2
PLCH1	PLCH1	PLCH1
SRSF8	SRSF8	SRSF8
TLCD2	TLCD2	TLCD2
GPC3	GPC3	GPC3
MTMR1	MTMR1	MTMR1
LUM	LUM	LUM
FAM198B	FAM198B	FAM198B
ENOX2	ENOX2	ENOX2
ULK2	ULK2	ULK2
RND3	RND3	RND3
ZDHHC17	ZDHHC17	ZDHHC17
SKIDA1	SKIDA1	SKIDA1
SEMA3D	SEMA3D	SEMA3D
ARL6IP5	ARL6IP5	ARL6IP5
TMEM175	TMEM175	TMEM175
CHD3	CHD3	CHD3
FAM111B	FAM111B	FAM111B
JAG1	JAG1	JAG1
ZSWIM8	ZSWIM8	ZSWIM8
PBK	PBK	PBK
DENND2D	DENND2D	DENND2D
CUEDC1	CUEDC1	CUEDC1
ZBTB40	ZBTB40	ZBTB40
SMPDL3A	SMPDL3A	SMPDL3A
C3orf52	C3orf52	C3orf52
GJD3	GJD3	GJD3
MED15	MED15	MED15
GPRC5B	GPRC5B	GPRC5B
PDLIM7	PDLIM7	PDLIM7
ACTA2	ACTA2	ACTA2
SLIT2	SLIT2	SLIT2
ITPKC	ITPKC	ITPKC
MAN2B2	MAN2B2	MAN2B2
DKFZP586I1420	DKFZP586I1420	DKFZP586I1420
LRRC37A3	LRRC37A3	LRRC37A3
ZC2HC1A	ZC2HC1A	ZC2HC1A
ZNF512B	ZNF512B	ZNF512B
FBXO32	FBXO32	FBXO32
C7orf60	C7orf60	C7orf60
AGPAT6	AGPAT6	AGPAT6
ZNF337	ZNF337	ZNF337
ZC3HAV1L	ZC3HAV1L	ZC3HAV1L
ARHGEF35	ARHGEF35	ARHGEF35
ZNF76	ZNF76	ZNF76
PIK3R3	PIK3R3	PIK3R3
CACNB3	CACNB3	CACNB3
HERC2P3	HERC2P3	HERC2P3
KRT17	KRT17	KRT17
USP40	USP40	USP40
GFPT1	GFPT1	GFPT1
C5orf42	C5orf42	C5orf42
IL4R	IL4R	IL4R
COMMD3-BMI1	COMMD3-BMI1	COMMD3-BMI1
NAA40	NAA40	NAA40
KCTD11	KCTD11	KCTD11
IFT172	IFT172	IFT172
PALLD	PALLD	PALLD
TMEM237	TMEM237	TMEM237
SETBP1	SETBP1	SETBP1
ZNF514	ZNF514	ZNF514
RPS6KA2	RPS6KA2	RPS6KA2
PLEKHF2	PLEKHF2	PLEKHF2
BRWD3	BRWD3	BRWD3
MIAT	MIAT	MIAT
MID1	MID1	MID1
CPNE2	CPNE2	CPNE2
SFRP2	SFRP2	SFRP2
PRICKLE2	PRICKLE2	PRICKLE2
LANCL2	LANCL2	LANCL2
BOK	BOK	BOK
FBN1	FBN1	FBN1
EFHD2	EFHD2	EFHD2
IGDCC4	IGDCC4	IGDCC4
GPCPD1	GPCPD1	GPCPD1
PHLDB2	PHLDB2	PHLDB2
SKA2	SKA2	SKA2
TMEM5	TMEM5	TMEM5
ZNF462	ZNF462	ZNF462
CDC42BPG	CDC42BPG	CDC42BPG
GDNF	GDNF	GDNF
ZNF641	ZNF641	ZNF641
FAM210B	FAM210B	FAM210B
PRELP	PRELP	PRELP
DCAF6	DCAF6	DCAF6
PRTFDC1	PRTFDC1	PRTFDC1
PIEZO1	PIEZO1	PIEZO1
FAIM	FAIM	FAIM
DCBLD1	DCBLD1	DCBLD1
FLJ45340	FLJ45340	FLJ45340
DBNL	DBNL	DBNL
FRMD4A	FRMD4A	FRMD4A
ANKLE2	ANKLE2	ANKLE2
SRSF6	SRSF6	SRSF6
PTGS2	PTGS2	PTGS2
LRRN1	LRRN1	LRRN1
B3GNT5	B3GNT5	B3GNT5
MALAT1	MALAT1	MALAT1
RASSF2	RASSF2	RASSF2
PPARGC1A	PPARGC1A	PPARGC1A
RAB32	RAB32	RAB32
MAP3K6	MAP3K6	MAP3K6
MED13L	MED13L	MED13L
SFT2D2	SFT2D2	SFT2D2
NPHP4	NPHP4	NPHP4
ELF1	ELF1	ELF1
AJUBA	AJUBA	AJUBA
FZR1	FZR1	FZR1
AHNAK	AHNAK	AHNAK
ASXL2	ASXL2	ASXL2
MOXD1	MOXD1	MOXD1
ZNF354C	ZNF354C	ZNF354C
BAHCC1	BAHCC1	BAHCC1
ZNF362	ZNF362	ZNF362
PTK7	PTK7	PTK7
CLTB	CLTB	CLTB
C1orf198	C1orf198	C1orf198
FAM185A	FAM185A	FAM185A
GPATCH1	GPATCH1	GPATCH1
ATP8B1	ATP8B1	ATP8B1
PDGFB	PDGFB	PDGFB
SHROOM2	SHROOM2	SHROOM2
LOC401320	LOC401320	LOC401320
ZBTB1	ZBTB1	ZBTB1
RHOBTB3	RHOBTB3	RHOBTB3
REC8	REC8	REC8
LINC00674	LINC00674	LINC00674
ZNF594	ZNF594	ZNF594
EPB41L4A	EPB41L4A	EPB41L4A
ZMIZ2	ZMIZ2	ZMIZ2
HDAC6	HDAC6	HDAC6
ST3GAL1	ST3GAL1	ST3GAL1
KIAA1841	KIAA1841	KIAA1841
ZNF326	ZNF326	ZNF326
KLHL42	KLHL42	KLHL42
ANXA1	ANXA1	ANXA1
PM20D2	PM20D2	PM20D2
ASAP2	ASAP2	ASAP2
ELF3	ELF3	ELF3
CRHBP	CRHBP	CRHBP
SLC4A3	SLC4A3	SLC4A3
PLD3	PLD3	PLD3
RAX	RAX	RAX
GRAMD2	GRAMD2	GRAMD2
XRCC1	XRCC1	XRCC1
ZNF230	ZNF230	ZNF230
LIX1	LIX1	LIX1
LIF	LIF	LIF
SLFN11	SLFN11	SLFN11
FOXJ2	FOXJ2	FOXJ2
LPHN2	LPHN2	LPHN2
ZNF793	ZNF793	ZNF793
RMRP	RMRP	RMRP
SLC5A6	SLC5A6	SLC5A6
FBN3	FBN3	FBN3
ZNF658	ZNF658	ZNF658
SPTB	SPTB	SPTB
SEPHS2	SEPHS2	SEPHS2
ATP6V0E2	ATP6V0E2	ATP6V0E2
ZNF154	ZNF154	ZNF154
PRR5L	PRR5L	PRR5L
CD40	CD40	CD40
H19	H19	H19
JUP	JUP	JUP
ZNF229	ZNF229	ZNF229
EPS8L2	EPS8L2	EPS8L2
MSRB3	MSRB3	MSRB3
PRMT2	PRMT2	PRMT2
TCEAL1	TCEAL1	TCEAL1
ZNF250	ZNF250	ZNF250
TWIST1	TWIST1	TWIST1
MTMR9LP	MTMR9LP	MTMR9LP
NPEPPS	NPEPPS	NPEPPS
ARAP1	ARAP1	ARAP1
STK10	STK10	STK10
STOM	STOM	STOM
SCN8A	SCN8A	SCN8A
ZBTB47	ZBTB47	ZBTB47
PKD2	PKD2	PKD2
ANXA2P1	ANXA2P1	ANXA2P1
GALNT5	GALNT5	GALNT5
ZNF711	ZNF711	ZNF711
GALNT6	GALNT6	GALNT6
CMTM3	CMTM3	CMTM3
KIRREL	KIRREL	KIRREL
GAS6	GAS6	GAS6
APBB2	APBB2	APBB2
RIMBP2	RIMBP2	RIMBP2
COL16A1	COL16A1	COL16A1
FIGNL2	FIGNL2	FIGNL2
SCAPER	SCAPER	SCAPER
SPARC	SPARC	SPARC
OPN3	OPN3	OPN3
KRT14	KRT14	KRT14
DCLK2	DCLK2	DCLK2
ETS1	ETS1	ETS1
C12orf4	C12orf4	C12orf4
SFXN3	SFXN3	SFXN3
IQGAP3	IQGAP3	IQGAP3
KLHL9	KLHL9	KLHL9
TET3	TET3	TET3
CNDP2	CNDP2	CNDP2
IRS2	IRS2	IRS2
AIM1L	AIM1L	AIM1L
C20orf194	C20orf194	C20orf194
FBXL3	FBXL3	FBXL3
STMN3	STMN3	STMN3
IGF2R	IGF2R	IGF2R
NBPF1	NBPF1	NBPF1
VEGFC	VEGFC	VEGFC
ALS2CL	ALS2CL	ALS2CL
AXIN2	AXIN2	AXIN2
ZBTB38	ZBTB38	ZBTB38
MPDZ	MPDZ	MPDZ
NIPSNAP3A	NIPSNAP3A	NIPSNAP3A
KLF5	KLF5	KLF5
TMEM65	TMEM65	TMEM65
WDSUB1	WDSUB1	WDSUB1
TRMT13	TRMT13	TRMT13
CTIF	CTIF	CTIF
UBASH3B	UBASH3B	UBASH3B
FAM127C	FAM127C	FAM127C
DYNC1I2	DYNC1I2	DYNC1I2
NCKAP5L	NCKAP5L	NCKAP5L
CTSO	CTSO	CTSO
CCDC149	CCDC149	CCDC149
LEFTY2	LEFTY2	LEFTY2
ZNF324	ZNF324	ZNF324
C17orf96	C17orf96	C17orf96
MEX3A	MEX3A	MEX3A
ZSCAN20	ZSCAN20	ZSCAN20
HIPK3	HIPK3	HIPK3
CADM4	CADM4	CADM4
MKL2	MKL2	MKL2
KCTD15	KCTD15	KCTD15
CSMD1	CSMD1	CSMD1
TP53BP2	TP53BP2	TP53BP2
ZNF84	ZNF84	ZNF84
STX7	STX7	STX7
FER	FER	FER
CC2D1B	CC2D1B	CC2D1B
CTTN	CTTN	CTTN
LIN37	LIN37	LIN37
ZNF17	ZNF17	ZNF17
MBP	MBP	MBP
SOX7	SOX7	SOX7
CMIP	CMIP	CMIP
ATP1A2	ATP1A2	ATP1A2
C22orf46	C22orf46	C22orf46
GNG7	GNG7	GNG7
CELSR2	CELSR2	CELSR2
ZNF785	ZNF785	ZNF785
RNF219	RNF219	RNF219
C14orf37	C14orf37	C14orf37
ILDR2	ILDR2	ILDR2
PPP2R2B	PPP2R2B	PPP2R2B
FOXO3B	FOXO3B	FOXO3B
BMP1	BMP1	BMP1
UBTD2	UBTD2	UBTD2
GUCY1B3	GUCY1B3	GUCY1B3
AKNA	AKNA	AKNA
CLIP1	CLIP1	CLIP1
MRVI1	MRVI1	MRVI1
TMEM30B	TMEM30B	TMEM30B
ELAC1	ELAC1	ELAC1
ANKRD36BP1	ANKRD36BP1	ANKRD36BP1
FAM110B	FAM110B	FAM110B
TRIO	TRIO	TRIO
PGM2	PGM2	PGM2
NACC1	NACC1	NACC1
TMEM154	TMEM154	TMEM154
XPR1	XPR1	XPR1
ZNF385A	ZNF385A	ZNF385A
LBR	LBR	LBR
KRT80	KRT80	KRT80
ABR	ABR	ABR
SNX1	SNX1	SNX1
MFSD1	MFSD1	MFSD1
MYH9	MYH9	MYH9
TAOK3	TAOK3	TAOK3
SRSF1	SRSF1	SRSF1
EPPK1	EPPK1	EPPK1
ROCK2	ROCK2	ROCK2
IGSF9	IGSF9	IGSF9
FBXO25	FBXO25	FBXO25
SOX9	SOX9	SOX9
STARD10	STARD10	STARD10
ARSJ	ARSJ	ARSJ
VWA1	VWA1	VWA1
MMAB	MMAB	MMAB
FAM107B	FAM107B	FAM107B
C1orf106	C1orf106	C1orf106
C1QTNF6	C1QTNF6	C1QTNF6
CXorf23	CXorf23	CXorf23
GOSR2	GOSR2	GOSR2
SZT2	SZT2	SZT2
TMEM200A	TMEM200A	TMEM200A
SYDE2	SYDE2	SYDE2
HSPA1A	HSPA1A	HSPA1A
SDHAP2	SDHAP2	SDHAP2
MANBA	MANBA	MANBA
SLC39A10	SLC39A10	SLC39A10
SRSF2	SRSF2	SRSF2
CHN1	CHN1	CHN1
GOPC	GOPC	GOPC
DSP	DSP	DSP
RFK	RFK	RFK
OPTN	OPTN	OPTN
CDK5R1	CDK5R1	CDK5R1
ZADH2	ZADH2	ZADH2
NELFCD	NELFCD	NELFCD
MYBL1	MYBL1	MYBL1
CD59	CD59	CD59
RFTN1	RFTN1	RFTN1
JRK	JRK	JRK
ARHGEF17	ARHGEF17	ARHGEF17
PCBP4	PCBP4	PCBP4
BHLHB9	BHLHB9	BHLHB9
CHPF2	CHPF2	CHPF2
ZFX	ZFX	ZFX
DOCK7	DOCK7	DOCK7
YAP1	YAP1	YAP1
WNT3	WNT3	WNT3
ADAMTSL4	ADAMTSL4	ADAMTSL4
TMEM241	TMEM241	TMEM241
ANXA4	ANXA4	ANXA4
SLC22A23	SLC22A23	SLC22A23
AXL	AXL	AXL
EGR1	EGR1	EGR1
NOD1	NOD1	NOD1
NMNAT1	NMNAT1	NMNAT1
SOS2	SOS2	SOS2
BCL7A	BCL7A	BCL7A
INTS9	INTS9	INTS9
CCNL2	CCNL2	CCNL2
VTI1A	VTI1A	VTI1A
MEX3B	MEX3B	MEX3B
BAZ1A	BAZ1A	BAZ1A
TMEM185B	TMEM185B	TMEM185B
IQCE	IQCE	IQCE
DNAJC27	DNAJC27	DNAJC27
ZNF783	ZNF783	ZNF783
SHROOM3	SHROOM3	SHROOM3
WDR73	WDR73	WDR73
ZNF70	ZNF70	ZNF70
MAN1A2	MAN1A2	MAN1A2
NAPB	NAPB	NAPB
HNRPDL	HNRPDL	HNRPDL
STON2	STON2	STON2
UTP14A	UTP14A	UTP14A
RNF217	RNF217	RNF217
OBSL1	OBSL1	OBSL1
SCUBE1	SCUBE1	SCUBE1
CCDC102A	CCDC102A	CCDC102A
WIPF1	WIPF1	WIPF1
NCAPH	NCAPH	NCAPH
SLC35E3	SLC35E3	SLC35E3
SYNE1	SYNE1	SYNE1
BBS1	BBS1	BBS1
ZNF548	ZNF548	ZNF548
EPM2AIP1	EPM2AIP1	EPM2AIP1
TIMP3	TIMP3	TIMP3
VPS41	VPS41	VPS41
DCLRE1B	DCLRE1B	DCLRE1B
HSPB8	HSPB8	HSPB8
PDLIM4	PDLIM4	PDLIM4
MYO1D	MYO1D	MYO1D
DTX3L	DTX3L	DTX3L
UBTF	UBTF	UBTF
ZAK	ZAK	ZAK
2014-09-03	2014-09-03	2014-09-03
NFRKB	NFRKB	NFRKB
ZNF180	ZNF180	ZNF180
COL5A1	COL5A1	COL5A1
MFSD12	MFSD12	MFSD12
CDK19	CDK19	CDK19
ICAM1	ICAM1	ICAM1
MKNK1	MKNK1	MKNK1
TUFT1	TUFT1	TUFT1
DYRK4	DYRK4	DYRK4
ZNF512	ZNF512	ZNF512
GNA12	GNA12	GNA12
CD99L2	CD99L2	CD99L2
RNF6	RNF6	RNF6
HERC2P2	HERC2P2	HERC2P2
SHANK2	SHANK2	SHANK2
MATN3	MATN3	MATN3
CANT1	CANT1	CANT1
CCDC97	CCDC97	CCDC97
ZNF45	ZNF45	ZNF45
POGLUT1	POGLUT1	POGLUT1
SLC9A1	SLC9A1	SLC9A1
CUL1	CUL1	CUL1
MYCN	MYCN	MYCN
RPS6KB1	RPS6KB1	RPS6KB1
ARL10	ARL10	ARL10
KLF3	KLF3	KLF3
MFAP2	MFAP2	MFAP2
MRAS	MRAS	MRAS
SERTAD2	SERTAD2	SERTAD2
KREMEN1	KREMEN1	KREMEN1
EMB	EMB	EMB
PKDCC	PKDCC	PKDCC
KLHL22	KLHL22	KLHL22
SLK	SLK	SLK
LAD1	LAD1	LAD1
MTMR4	MTMR4	MTMR4
C1orf151-NBL1	C1orf151-NBL1	C1orf151-NBL1
NT5E	NT5E	NT5E
TNKS1BP1	TNKS1BP1	TNKS1BP1
EFNB3	EFNB3	EFNB3
PTGFRN	PTGFRN	PTGFRN
CLK1	CLK1	CLK1
TMCC1	TMCC1	TMCC1
LMO4	LMO4	LMO4
CASP2	CASP2	CASP2
MLLT4	MLLT4	MLLT4
EIF2A	EIF2A	EIF2A
HP1BP3	HP1BP3	HP1BP3
RIC8A	RIC8A	RIC8A
CLDN6	CLDN6	CLDN6
GNS	GNS	GNS
ARHGAP10	ARHGAP10	ARHGAP10
NEAT1	NEAT1	NEAT1
CEP72	CEP72	CEP72
SVIL	SVIL	SVIL
ERICH1	ERICH1	ERICH1
RBMS1	RBMS1	RBMS1
HERC1	HERC1	HERC1
TAF2	TAF2	TAF2
ZNF33A	ZNF33A	ZNF33A
SV2A	SV2A	SV2A
CAPG	CAPG	CAPG
ZNF772	ZNF772	ZNF772
ANXA2P2	ANXA2P2	ANXA2P2
ANGPTL4	ANGPTL4	ANGPTL4
RIN3	RIN3	RIN3
ACTR10	ACTR10	ACTR10
EFEMP1	EFEMP1	EFEMP1
COL26A1	COL26A1	COL26A1
ANK3	ANK3	ANK3
TNK2	TNK2	TNK2
ZFYVE16	ZFYVE16	ZFYVE16
ELOVL6	ELOVL6	ELOVL6
SDC1	SDC1	SDC1
2014-03-06	2014-03-06	2014-03-06
PDE8A	PDE8A	PDE8A
ASXL1	ASXL1	ASXL1
S100A6	S100A6	S100A6
FAM104A	FAM104A	FAM104A
ASB7	ASB7	ASB7
FLJ42627	FLJ42627	FLJ42627
ZNF518B	ZNF518B	ZNF518B
EPC2	EPC2	EPC2
LPIN3	LPIN3	LPIN3
DOCK9	DOCK9	DOCK9
PLXNB2	PLXNB2	PLXNB2
TAGLN2	TAGLN2	TAGLN2
PRSS23	PRSS23	PRSS23
AP1G2	AP1G2	AP1G2
RAB22A	RAB22A	RAB22A
FBXO3	FBXO3	FBXO3
LSS	LSS	LSS
BARD1	BARD1	BARD1
IQSEC1	IQSEC1	IQSEC1
PITRM1	PITRM1	PITRM1
MAP3K13	MAP3K13	MAP3K13
TSPYL4	TSPYL4	TSPYL4
PPP3CC	PPP3CC	PPP3CC
EVC	EVC	EVC
NOTCH2	NOTCH2	NOTCH2
EXOC7	EXOC7	EXOC7
FMR1	FMR1	FMR1
TAX1BP3	TAX1BP3	TAX1BP3
DDX5	DDX5	DDX5
ALPK2	ALPK2	ALPK2
RIPK4	RIPK4	RIPK4
DNAJC9	DNAJC9	DNAJC9
CRB2	CRB2	CRB2
INSIG1	INSIG1	INSIG1
MFAP3L	MFAP3L	MFAP3L
IP6K3	IP6K3	IP6K3
TESK1	TESK1	TESK1
ARHGEF40	ARHGEF40	ARHGEF40
PTPRF	PTPRF	PTPRF
S100A16	S100A16	S100A16
RBM3	RBM3	RBM3
SH3GLB2	SH3GLB2	SH3GLB2
FBXL17	FBXL17	FBXL17
MVK	MVK	MVK
C1RL	C1RL	C1RL
HOMER3	HOMER3	HOMER3
ZNF823	ZNF823	ZNF823
NR3C1	NR3C1	NR3C1
ZNF343	ZNF343	ZNF343
TEX261	TEX261	TEX261
WASF1	WASF1	WASF1
DMWD	DMWD	DMWD
CDC14A	CDC14A	CDC14A
MGLL	MGLL	MGLL
IER3	IER3	IER3
SLC24A1	SLC24A1	SLC24A1
PARP6	PARP6	PARP6
RAB31	RAB31	RAB31
CREG1	CREG1	CREG1
ARHGEF5	ARHGEF5	ARHGEF5
TRIM56	TRIM56	TRIM56
WISP1	WISP1	WISP1
C7orf41	C7orf41	C7orf41
BLZF1	BLZF1	BLZF1
DDA1	DDA1	DDA1
GOLGA8B	GOLGA8B	GOLGA8B
BAIAP2-AS1	BAIAP2-AS1	BAIAP2-AS1
SLC20A2	SLC20A2	SLC20A2
NBEAL2	NBEAL2	NBEAL2
USP11	USP11	USP11
SPECC1	SPECC1	SPECC1
SLC39A13	SLC39A13	SLC39A13
BAZ2B	BAZ2B	BAZ2B
IDI1	IDI1	IDI1
HSPA1B	HSPA1B	HSPA1B
TMOD2	TMOD2	TMOD2
ZNF664	ZNF664	ZNF664
PAFAH1B3	PAFAH1B3	PAFAH1B3
PDZRN3	PDZRN3	PDZRN3
PDP1	PDP1	PDP1
ZNF629	ZNF629	ZNF629
UBAP2	UBAP2	UBAP2
GAB1	GAB1	GAB1
ATXN1	ATXN1	ATXN1
FBLIM1	FBLIM1	FBLIM1
ARHGAP28	ARHGAP28	ARHGAP28
ZDHHC6	ZDHHC6	ZDHHC6
EVL	EVL	EVL
PEAR1	PEAR1	PEAR1
TNRC18	TNRC18	TNRC18
ZNF558	ZNF558	ZNF558
TPBG	TPBG	TPBG
WIZ	WIZ	WIZ
ANXA2	ANXA2	ANXA2
LSAMP	LSAMP	LSAMP
PI4KAP1	PI4KAP1	PI4KAP1
CCDC92	CCDC92	CCDC92
SOAT1	SOAT1	SOAT1
AGRN	AGRN	AGRN
DNMT3A	DNMT3A	DNMT3A
CYTH2	CYTH2	CYTH2
MSX2	MSX2	MSX2
DYSF	DYSF	DYSF
FBLN5	FBLN5	FBLN5
CDH11	CDH11	CDH11
PSTPIP2	PSTPIP2	PSTPIP2
HERC2	HERC2	HERC2
TMEM132C	TMEM132C	TMEM132C
LMCD1	LMCD1	LMCD1
ZNF136	ZNF136	ZNF136
EGLN1	EGLN1	EGLN1
ZSCAN25	ZSCAN25	ZSCAN25
WDR91	WDR91	WDR91
RAB18	RAB18	RAB18
CCDC93	CCDC93	CCDC93
MUM1	MUM1	MUM1
TGFBR1	TGFBR1	TGFBR1
WBP1L	WBP1L	WBP1L
ARHGEF10L	ARHGEF10L	ARHGEF10L
ATF1	ATF1	ATF1
TP53BP1	TP53BP1	TP53BP1
FSTL3	FSTL3	FSTL3
ZNF148	ZNF148	ZNF148
ANO6	ANO6	ANO6
POLR3C	POLR3C	POLR3C
TRIM58	TRIM58	TRIM58
PAQR8	PAQR8	PAQR8
ABHD2	ABHD2	ABHD2
SMAD1	SMAD1	SMAD1
BRMS1L	BRMS1L	BRMS1L
DUSP22	DUSP22	DUSP22
PRDM2	PRDM2	PRDM2
HMGCS1	HMGCS1	HMGCS1
NRBP2	NRBP2	NRBP2
SCMH1	SCMH1	SCMH1
COMMD9	COMMD9	COMMD9
HN1L	HN1L	HN1L
PLEC	PLEC	PLEC
PLAT	PLAT	PLAT
BICD2	BICD2	BICD2
ISYNA1	ISYNA1	ISYNA1
ARMCX3	ARMCX3	ARMCX3
RHOBTB1	RHOBTB1	RHOBTB1
PAQR7	PAQR7	PAQR7
NCOA2	NCOA2	NCOA2
UBAP2L	UBAP2L	UBAP2L
MTG1	MTG1	MTG1
RUFY1	RUFY1	RUFY1
ANKRD6	ANKRD6	ANKRD6
KCTD7	KCTD7	KCTD7
NFATC4	NFATC4	NFATC4
WTH3DI	WTH3DI	WTH3DI
TBL1X	TBL1X	TBL1X
NOTCH2NL	NOTCH2NL	NOTCH2NL
LAMTOR3	LAMTOR3	LAMTOR3
ADCY7	ADCY7	ADCY7
WHSC1	WHSC1	WHSC1
LYPD6	LYPD6	LYPD6
FTSJD1	FTSJD1	FTSJD1
SLFN13	SLFN13	SLFN13
PLEKHA5	PLEKHA5	PLEKHA5
PDPK1	PDPK1	PDPK1
COL14A1	COL14A1	COL14A1
H2AFY2	H2AFY2	H2AFY2
VAPB	VAPB	VAPB
CPS1	CPS1	CPS1
ZMYND11	ZMYND11	ZMYND11
SOCS5	SOCS5	SOCS5
MARCKS	MARCKS	MARCKS
ENAH	ENAH	ENAH
MOB3B	MOB3B	MOB3B
HKR1	HKR1	HKR1
ARL8B	ARL8B	ARL8B
APPBP2	APPBP2	APPBP2
PBX2	PBX2	PBX2
SNN	SNN	SNN
ZNF12	ZNF12	ZNF12
DMAP1	DMAP1	DMAP1
DGCR2	DGCR2	DGCR2
NUMA1	NUMA1	NUMA1
PLXND1	PLXND1	PLXND1
MICALL1	MICALL1	MICALL1
PTRH2	PTRH2	PTRH2
KIAA0020	KIAA0020	KIAA0020
HBEGF	HBEGF	HBEGF
WNT5B	WNT5B	WNT5B
C6orf47	C6orf47	C6orf47
PIGQ	PIGQ	PIGQ
CRAMP1L	CRAMP1L	CRAMP1L
NCOA1	NCOA1	NCOA1
NOTCH3	NOTCH3	NOTCH3
TTC9	TTC9	TTC9
ILKAP	ILKAP	ILKAP
SPTBN1	SPTBN1	SPTBN1
OXCT1	OXCT1	OXCT1
PPL	PPL	PPL
SPOP	SPOP	SPOP
B4GALT1	B4GALT1	B4GALT1
EWSR1	EWSR1	EWSR1
GPR125	GPR125	GPR125
FHL2	FHL2	FHL2
KLF11	KLF11	KLF11
MDK	MDK	MDK
FEZ2	FEZ2	FEZ2
TMEM132A	TMEM132A	TMEM132A
RNF144A	RNF144A	RNF144A
MED12	MED12	MED12
CIZ1	CIZ1	CIZ1
HYAL2	HYAL2	HYAL2
ELK3	ELK3	ELK3
CCDC69	CCDC69	CCDC69
NKTR	NKTR	NKTR
SPTBN2	SPTBN2	SPTBN2
IVNS1ABP	IVNS1ABP	IVNS1ABP
GALNT1	GALNT1	GALNT1
BAG1	BAG1	BAG1
MAML3	MAML3	MAML3
CTCF	CTCF	CTCF
PCDHB2	PCDHB2	PCDHB2
ZNF354A	ZNF354A	ZNF354A
ZNF276	ZNF276	ZNF276
HAUS5	HAUS5	HAUS5
HERC2P9	HERC2P9	HERC2P9
CNN3	CNN3	CNN3
B3GALTL	B3GALTL	B3GALTL
PRKRIR	PRKRIR	PRKRIR
MAP4K4	MAP4K4	MAP4K4
SMARCC2	SMARCC2	SMARCC2
POLR2J4	POLR2J4	POLR2J4
EHBP1	EHBP1	EHBP1
DCUN1D4	DCUN1D4	DCUN1D4
MB21D2	MB21D2	MB21D2
CCDC8	CCDC8	CCDC8
LIG1	LIG1	LIG1
SUGP1	SUGP1	SUGP1
EMILIN1	EMILIN1	EMILIN1
ARHGAP32	ARHGAP32	ARHGAP32
SNRK	SNRK	SNRK
KIAA1598	KIAA1598	KIAA1598
CPA4	CPA4	CPA4
DVL3	DVL3	DVL3
SETD7	SETD7	SETD7
DNAJB1	DNAJB1	DNAJB1
HNRNPR	HNRNPR	HNRNPR
KIDINS220	KIDINS220	KIDINS220
CDC42SE1	CDC42SE1	CDC42SE1
TRAPPC10	TRAPPC10	TRAPPC10
U2AF2	U2AF2	U2AF2
PI4KAP2	PI4KAP2	PI4KAP2
IDH2	IDH2	IDH2
CDK8	CDK8	CDK8
ARID5B	ARID5B	ARID5B
KIF3C	KIF3C	KIF3C
C5orf24	C5orf24	C5orf24
ZNF428	ZNF428	ZNF428
CREBBP	CREBBP	CREBBP
LAMB2	LAMB2	LAMB2
C17orf85	C17orf85	C17orf85
MYRF	MYRF	MYRF
SMIM7	SMIM7	SMIM7
NXF1	NXF1	NXF1
HTATSF1	HTATSF1	HTATSF1
KIAA1731	KIAA1731	KIAA1731
FBXO10	FBXO10	FBXO10
MMP14	MMP14	MMP14
PPP4R1	PPP4R1	PPP4R1
AHR	AHR	AHR
ROR2	ROR2	ROR2
PACSIN3	PACSIN3	PACSIN3
PKNOX1	PKNOX1	PKNOX1
HIP1R	HIP1R	HIP1R
USP47	USP47	USP47
R3HCC1	R3HCC1	R3HCC1
ACAP3	ACAP3	ACAP3
PSKH1	PSKH1	PSKH1
RNF19A	RNF19A	RNF19A
MST4	MST4	MST4
PMP22	PMP22	PMP22
LMNA	LMNA	LMNA
ARNT2	ARNT2	ARNT2
SH3RF1	SH3RF1	SH3RF1
SF1	SF1	SF1
ACAD9	ACAD9	ACAD9
FBXO2	FBXO2	FBXO2
INPP5A	INPP5A	INPP5A
NUAK1	NUAK1	NUAK1
IRS1	IRS1	IRS1
ARHGEF18	ARHGEF18	ARHGEF18
MARVELD1	MARVELD1	MARVELD1
DAB2IP	DAB2IP	DAB2IP
CDV3	CDV3	CDV3
RALB	RALB	RALB
HUNK	HUNK	HUNK
CHST3	CHST3	CHST3
RBM5	RBM5	RBM5
ATF3	ATF3	ATF3
CAMSAP1	CAMSAP1	CAMSAP1
TCF12	TCF12	TCF12
TMEM168	TMEM168	TMEM168
DDAH2	DDAH2	DDAH2
PRDM4	PRDM4	PRDM4
CHD9	CHD9	CHD9
SPTAN1	SPTAN1	SPTAN1
SOS1	SOS1	SOS1
GZF1	GZF1	GZF1
INADL	INADL	INADL
VEZF1	VEZF1	VEZF1
STK38L	STK38L	STK38L
NT5C2	NT5C2	NT5C2
MAPK8IP3	MAPK8IP3	MAPK8IP3
MALT1	MALT1	MALT1
SYT7	SYT7	SYT7
TUBGCP6	TUBGCP6	TUBGCP6
RDX	RDX	RDX
WSB1	WSB1	WSB1
PHKA2	PHKA2	PHKA2
ATF6B	ATF6B	ATF6B
LTBP1	LTBP1	LTBP1
SERPINF1	SERPINF1	SERPINF1
IER5	IER5	IER5
ARF6	ARF6	ARF6
C11orf95	C11orf95	C11orf95
CCDC88C	CCDC88C	CCDC88C
CHD7	CHD7	CHD7
NAGK	NAGK	NAGK
MYH10	MYH10	MYH10
BMPR2	BMPR2	BMPR2
PLD2	PLD2	PLD2
FAM193A	FAM193A	FAM193A
LDOC1L	LDOC1L	LDOC1L
UFC1	UFC1	UFC1
EHD1	EHD1	EHD1
TIA1	TIA1	TIA1
PCNX	PCNX	PCNX
CIC	CIC	CIC
SMARCE1	SMARCE1	SMARCE1
PTPRK	PTPRK	PTPRK
ANKFY1	ANKFY1	ANKFY1
MPRIP	MPRIP	MPRIP
BAZ1B	BAZ1B	BAZ1B
FYTTD1	FYTTD1	FYTTD1
MTR	MTR	MTR
DIP2B	DIP2B	DIP2B
ZNF776	ZNF776	ZNF776
RNF141	RNF141	RNF141
SLC25A24	SLC25A24	SLC25A24
PHF2	PHF2	PHF2
DAZAP2	DAZAP2	DAZAP2
KRT19	KRT19	KRT19
DNAJA1	DNAJA1	DNAJA1
TIMP2	TIMP2	TIMP2
STMN1	STMN1	STMN1
VPS35	VPS35	VPS35
C6orf89	C6orf89	C6orf89
BCLAF1	BCLAF1	BCLAF1
SH3BGRL2	SH3BGRL2	SH3BGRL2
ERMP1	ERMP1	ERMP1
MAP7D1	MAP7D1	MAP7D1
DCAF5	DCAF5	DCAF5
EZR	EZR	EZR
UBE2E3	UBE2E3	UBE2E3
WDR6	WDR6	WDR6
NRSN2	NRSN2	NRSN2
NUAK2	NUAK2	NUAK2
TEAD3	TEAD3	TEAD3
HIF1A	HIF1A	HIF1A
PRTG	PRTG	PRTG
PACSIN2	PACSIN2	PACSIN2
NES	NES	NES
FARP1	FARP1	FARP1
PRRC2B	PRRC2B	PRRC2B
COL5A2	COL5A2	COL5A2
RC3H2	RC3H2	RC3H2
ELMO2	ELMO2	ELMO2
H2AFY	H2AFY	H2AFY
CDK2	CDK2	CDK2
CENPB	CENPB	CENPB
PTPN9	PTPN9	PTPN9
DUSP14	DUSP14	DUSP14
JOSD1	JOSD1	JOSD1
MLL3	MLL3	MLL3
CAMSAP2	CAMSAP2	CAMSAP2
LOC100130331	LOC100130331	LOC100130331
FAM115A	FAM115A	FAM115A
BLOC1S6	BLOC1S6	BLOC1S6
CDK5RAP2	CDK5RAP2	CDK5RAP2
PTRF	PTRF	PTRF
NPC2	NPC2	NPC2
AMMECR1L	AMMECR1L	AMMECR1L
MFAP5	MFAP5	MFAP5
FAM129B	FAM129B	FAM129B
B4GALT5	B4GALT5	B4GALT5
KDM3B	KDM3B	KDM3B
MAP1B	MAP1B	MAP1B
TMCO3	TMCO3	TMCO3
ADI1	ADI1	ADI1
GAB2	GAB2	GAB2
FOXK2	FOXK2	FOXK2
ZKSCAN1	ZKSCAN1	ZKSCAN1
PAF1	PAF1	PAF1
WDFY3	WDFY3	WDFY3
DHX9	DHX9	DHX9
YTHDF1	YTHDF1	YTHDF1
SECISBP2L	SECISBP2L	SECISBP2L
RAD23B	RAD23B	RAD23B
FLJ44635	FLJ44635	FLJ44635
ZFAND3	ZFAND3	ZFAND3
KIAA0930	KIAA0930	KIAA0930
SPINT2	SPINT2	SPINT2
DCBLD2	DCBLD2	DCBLD2
ARPC5	ARPC5	ARPC5
SAP30BP	SAP30BP	SAP30BP
TLE4	TLE4	TLE4
STK40	STK40	STK40
SNX12	SNX12	SNX12
SMARCA1	SMARCA1	SMARCA1
GLI3	GLI3	GLI3
ORMDL3	ORMDL3	ORMDL3
CCNY	CCNY	CCNY
DUSP3	DUSP3	DUSP3
SH3PXD2B	SH3PXD2B	SH3PXD2B
TRIM44	TRIM44	TRIM44
SDC3	SDC3	SDC3
KLHDC3	KLHDC3	KLHDC3
KPNA6	KPNA6	KPNA6
NOP10	NOP10	NOP10
TXN	TXN	TXN
CSDA	CSDA	CSDA
DDX21	DDX21	DDX21
RPL35	RPL35	RPL35
CSTB	CSTB	CSTB
EIF5A	EIF5A	EIF5A
MICAL2	MICAL2	MICAL2
RNF181	RNF181	RNF181
CDC20	CDC20	CDC20
SNX27	SNX27	SNX27
SNRPF	SNRPF	SNRPF
PKN1	PKN1	PKN1
NGFRAP1	NGFRAP1	NGFRAP1
RPL12	RPL12	RPL12
LPHN1	LPHN1	LPHN1
SNRPA	SNRPA	SNRPA
SALL4	SALL4	SALL4
CRTAP	CRTAP	CRTAP
RPN2	RPN2	RPN2
RPS15	RPS15	RPS15
CDCA5	CDCA5	CDCA5
TOMM6	TOMM6	TOMM6
AKAP1	AKAP1	AKAP1
CDH2	CDH2	CDH2
TTLL12	TTLL12	TTLL12
ATP13A3	ATP13A3	ATP13A3
STX3	STX3	STX3
GARS	GARS	GARS
MDH2	MDH2	MDH2
DLGAP5	DLGAP5	DLGAP5
GPI	GPI	GPI
DENND4B	DENND4B	DENND4B
ARFGEF1	ARFGEF1	ARFGEF1
LONP1	LONP1	LONP1
CCNB1IP1	CCNB1IP1	CCNB1IP1
COX6B1	COX6B1	COX6B1
MRPL11	MRPL11	MRPL11
ANXA6	ANXA6	ANXA6
CECR5	CECR5	CECR5
OXA1L	OXA1L	OXA1L
ECH1	ECH1	ECH1
PSMA2	PSMA2	PSMA2
LY6E	LY6E	LY6E
PAIP2	PAIP2	PAIP2
C20orf112	C20orf112	C20orf112
RPRD1A	RPRD1A	RPRD1A
MTHFD1	MTHFD1	MTHFD1
SFXN1	SFXN1	SFXN1
SOCS3	SOCS3	SOCS3
RPLP2	RPLP2	RPLP2
VANGL1	VANGL1	VANGL1
UGP2	UGP2	UGP2
CCT8	CCT8	CCT8
KIAA1551	KIAA1551	KIAA1551
RPL38	RPL38	RPL38
CCDC117	CCDC117	CCDC117
CNTNAP2	CNTNAP2	CNTNAP2
ZCCHC24	ZCCHC24	ZCCHC24
RPS12	RPS12	RPS12
ALAS1	ALAS1	ALAS1
SNHG5	SNHG5	SNHG5
BAK1	BAK1	BAK1
SPATS2L	SPATS2L	SPATS2L
TRIP6	TRIP6	TRIP6
FKBP5	FKBP5	FKBP5
SACM1L	SACM1L	SACM1L
MRPL28	MRPL28	MRPL28
CWC27	CWC27	CWC27
RNF44	RNF44	RNF44
TDP2	TDP2	TDP2
TRIB1	TRIB1	TRIB1
SNHG1	SNHG1	SNHG1
MRPL37	MRPL37	MRPL37
PSMA3	PSMA3	PSMA3
RUVBL1	RUVBL1	RUVBL1
B4GALT4	B4GALT4	B4GALT4
ATP5B	ATP5B	ATP5B
SC5DL	SC5DL	SC5DL
C19orf10	C19orf10	C19orf10
TUBG1	TUBG1	TUBG1
FBL	FBL	FBL
FUCA2	FUCA2	FUCA2
TUBG2	TUBG2	TUBG2
DYRK2	DYRK2	DYRK2
UACA	UACA	UACA
ZDHHC2	ZDHHC2	ZDHHC2
R3HDM4	R3HDM4	R3HDM4
RPL27	RPL27	RPL27
PPP1CC	PPP1CC	PPP1CC
ITM2B	ITM2B	ITM2B
LOC644936	LOC644936	LOC644936
COL6A2	COL6A2	COL6A2
ATP5H	ATP5H	ATP5H
ATPIF1	ATPIF1	ATPIF1
PELP1	PELP1	PELP1
KAT7	KAT7	KAT7
WWP1	WWP1	WWP1
CECR1	CECR1	CECR1
TMA16	TMA16	TMA16
DCP2	DCP2	DCP2
RPS6KA1	RPS6KA1	RPS6KA1
LDLRAP1	LDLRAP1	LDLRAP1
DCP1B	DCP1B	DCP1B
RMND5B	RMND5B	RMND5B
MRPL10	MRPL10	MRPL10
FERMT2	FERMT2	FERMT2
SLC16A1	SLC16A1	SLC16A1
TIMM10	TIMM10	TIMM10
AIFM1	AIFM1	AIFM1
HAND2	HAND2	HAND2
GOLPH3L	GOLPH3L	GOLPH3L
OAZ1	OAZ1	OAZ1
RRAS2	RRAS2	RRAS2
MIEN1	MIEN1	MIEN1
APOA1BP	APOA1BP	APOA1BP
OIP5-AS1	OIP5-AS1	OIP5-AS1
IMPAD1	IMPAD1	IMPAD1
PUS7	PUS7	PUS7
POLB	POLB	POLB
COA1	COA1	COA1
NPM1	NPM1	NPM1
SERINC5	SERINC5	SERINC5
ZBTB8A	ZBTB8A	ZBTB8A
RFFL	RFFL	RFFL
TPD52	TPD52	TPD52
LAMA1	LAMA1	LAMA1
MRPL16	MRPL16	MRPL16
SORD	SORD	SORD
COX7C	COX7C	COX7C
EXOSC1	EXOSC1	EXOSC1
CDIPT	CDIPT	CDIPT
COPRS	COPRS	COPRS
HACL1	HACL1	HACL1
COX5A	COX5A	COX5A
ATP6V1E1	ATP6V1E1	ATP6V1E1
TMEM47	TMEM47	TMEM47
LMO7	LMO7	LMO7
FAR2	FAR2	FAR2
DPH5	DPH5	DPH5
RBPJ	RBPJ	RBPJ
QSOX1	QSOX1	QSOX1
CACNG7	CACNG7	CACNG7
AFF1	AFF1	AFF1
PAR5	PAR5	PAR5
CAMLG	CAMLG	CAMLG
SLC25A5	SLC25A5	SLC25A5
COX5B	COX5B	COX5B
POMP	POMP	POMP
MTRNR2L2	MTRNR2L2	MTRNR2L2
TOMM20	TOMM20	TOMM20
TIMM50	TIMM50	TIMM50
NFE2L3	NFE2L3	NFE2L3
EIF3M	EIF3M	EIF3M
FAM131B	FAM131B	FAM131B
CLEC2D	CLEC2D	CLEC2D
FAM35A	FAM35A	FAM35A
ORC2	ORC2	ORC2
RRM2B	RRM2B	RRM2B
DACT1	DACT1	DACT1
PMM1	PMM1	PMM1
MUTYH	MUTYH	MUTYH
SPIRE1	SPIRE1	SPIRE1
CHST6	CHST6	CHST6
PDK1	PDK1	PDK1
C1GALT1	C1GALT1	C1GALT1
NPPB	NPPB	NPPB
PRDX6	PRDX6	PRDX6
ST6GAL1	ST6GAL1	ST6GAL1
SRGAP2D	SRGAP2D	SRGAP2D
EPT1	EPT1	EPT1
RAD23A	RAD23A	RAD23A
FHDC1	FHDC1	FHDC1
PNP	PNP	PNP
PRPS1	PRPS1	PRPS1
SPRY2	SPRY2	SPRY2
MEST	MEST	MEST
NDUFB9	NDUFB9	NDUFB9
TMEM178B	TMEM178B	TMEM178B
SMYD3	SMYD3	SMYD3
GLT25D1	GLT25D1	GLT25D1
RNF167	RNF167	RNF167
YARS	YARS	YARS
EXTL3	EXTL3	EXTL3
SHMT2	SHMT2	SHMT2
ZBTB8OS	ZBTB8OS	ZBTB8OS
ACOT7	ACOT7	ACOT7
TAF12	TAF12	TAF12
RPF2	RPF2	RPF2
GRIK5	GRIK5	GRIK5
SPRED1	SPRED1	SPRED1
UST	UST	UST
LTA4H	LTA4H	LTA4H
NANS	NANS	NANS
SDHD	SDHD	SDHD
MGST1	MGST1	MGST1
NTPCR	NTPCR	NTPCR
ANKZF1	ANKZF1	ANKZF1
LDHB	LDHB	LDHB
PHF17	PHF17	PHF17
CASP3	CASP3	CASP3
CCDC113	CCDC113	CCDC113
CORO2A	CORO2A	CORO2A
CEBPZ	CEBPZ	CEBPZ
ACVR1	ACVR1	ACVR1
LOC152217	LOC152217	LOC152217
TM7SF3	TM7SF3	TM7SF3
NNMT	NNMT	NNMT
CDK18	CDK18	CDK18
SRA1	SRA1	SRA1
MRPL39	MRPL39	MRPL39
FOXO1	FOXO1	FOXO1
CPD	CPD	CPD
HLA-C	HLA-C	HLA-C
POLR2H	POLR2H	POLR2H
USP9X	USP9X	USP9X
SDHB	SDHB	SDHB
AHCY	AHCY	AHCY
CDCA2	CDCA2	CDCA2
MRPL32	MRPL32	MRPL32
MALSU1	MALSU1	MALSU1
EDIL3	EDIL3	EDIL3
PIK3CB	PIK3CB	PIK3CB
UQCRH	UQCRH	UQCRH
BRSK1	BRSK1	BRSK1
SLC20A1	SLC20A1	SLC20A1
RSL24D1	RSL24D1	RSL24D1
ZNF281	ZNF281	ZNF281
HAX1	HAX1	HAX1
AGPAT5	AGPAT5	AGPAT5
GTF2E1	GTF2E1	GTF2E1
NDUFA4	NDUFA4	NDUFA4
BCR	BCR	BCR
SEC61G	SEC61G	SEC61G
PDIA4	PDIA4	PDIA4
WDR12	WDR12	WDR12
PRR13	PRR13	PRR13
PTAR1	PTAR1	PTAR1
EPHX2	EPHX2	EPHX2
RIPK2	RIPK2	RIPK2
ADCY9	ADCY9	ADCY9
MIF	MIF	MIF
C2CD2	C2CD2	C2CD2
DDB2	DDB2	DDB2
SFT2D1	SFT2D1	SFT2D1
PROSAPIP1	PROSAPIP1	PROSAPIP1
KIF13B	KIF13B	KIF13B
REEP4	REEP4	REEP4
GTF2H2	GTF2H2	GTF2H2
RPS28	RPS28	RPS28
KIT	KIT	KIT
KDM2B	KDM2B	KDM2B
ASH2L	ASH2L	ASH2L
SMIM14	SMIM14	SMIM14
JMJD1C	JMJD1C	JMJD1C
PLEKHB2	PLEKHB2	PLEKHB2
COX18	COX18	COX18
XPOT	XPOT	XPOT
TMEM64	TMEM64	TMEM64
ATP5J	ATP5J	ATP5J
TOP1MT	TOP1MT	TOP1MT
STC2	STC2	STC2
BUB1B	BUB1B	BUB1B
SNX25	SNX25	SNX25
TXNDC12	TXNDC12	TXNDC12
HSPA4	HSPA4	HSPA4
AGL	AGL	AGL
PTPLA	PTPLA	PTPLA
DSCC1	DSCC1	DSCC1
PSAT1	PSAT1	PSAT1
PEPD	PEPD	PEPD
PRELID1	PRELID1	PRELID1
ITPK1	ITPK1	ITPK1
PSPH	PSPH	PSPH
PTGR1	PTGR1	PTGR1
[truncated: 21,332 more rows]

## Sheet: Sheet1
S4 Table. Tissue localization summary of genes upregulated in response to DAPT treatment using the mouse genomic database.
Gene name	Tissue localization	Embryonic or Postnatal Day	EMAGE number or reference
ACVR2B	ectoderm	6	J:22651 Manova K, et al., Mech Dev. 1995 Jan;49(1-2):3-11
ADAMTS18	maxilla, lung, mandible, cerebral cortex, palatal shelf	14.5	EMAGE:7858
ADRA1B	neural	11.5	J:162220 Magdaleno S, et al., PLoS Biol. 2006 Apr;4(4):e86
ADRBK2	midneural, ganglion, medulla, adrenal gland, thyroid, thymus, pituitary, mandibular, DRG, vibrissa, neural, nerve	14.5	EMAGE:8275
AFF3	embryo, limb bud	14.5	EMAGE:19757; J:141871 Steichen-Gersdorf E, et al., Triangular tibia with fibular aplasia associated with a microdeletion on 2q11.2 encompassing LAF4. Clin Genet. 2008 Dec;74(6):560-5
ALDH3B2	limb	14.5	J:122989 Visel A, et al., Nucleic Acids Res. 2004 Jan 1;32(Database issue):D552-6
ALDH8A1	liver lobe	14.5	EMAGE:12779
ALX1	mesenchyme, maxillary, branchial arch, nose, mandibular, limb	9.5, 10.5, 11.5, 14.5	EMAGE:3606 , EMAGE:3607 , EMAGE:3608 , EMAGE:11076 , EMAGE:24896 , EMAGE:26369 , EMAGE:27869
AMER1	neural, epidermis	11.5	J:160675 Comai G, et al., Expression patterns of the Wtx/Amer gene family during mouse embryonic development. Dev Dyn. 2010 Jun;239(6):1867-78
AMOT	endoderm	6.5	J:55061 Shimono A, et al., Dev Biol. 1999 May 15;209(2):369-80
AMZ1	neural	E11.5	EMAGE:19852; J:162220 Magdaleno S, et al., PLoS Biol. 2006 Apr;4(4):e86
ANKK1	neural, lung (postnatal)	14.5	EMAGE:19882; J:160857 Hoenicka J, et al., Biol Psychiatry. 2010 Jan 1;67(1):3-11
ANO8	neural, mesenchyme	14.5	J:144232 Gritli-Linde A, et al., Gene Expr Patterns. 2009 Mar;9(3):178-91
ARHGAP35	eye, embryo	9	EMAGE:5382
ARHGEF9	neural	13	J:88599 Kneussel M, et al., Eur J Neurosci. 2001 Feb;13(3):487-92
ARRB1	neural, teeth, bladder, neural	14.5	EMAGE:7873
ARSI	limb	13.5	J:160587 Ratzka A, et al., Dev Dyn. 2010 Jun;239(6):1779-88
ATMIN	neural	11.5	J:162220 Magdaleno S, et al., PLoS Biol. 2006 Apr;4(4):e86
BARX2	limbbud tail	9.5	EMAGE:25534
BNC2	neural, skin	14.5	J:153498 Diez-Roux G, et al., PLoS Biol. 2011;9(1):e1000582
			J:89304 Romano RA, et al., Genomics. 2004 May;83(5):821-33
BTBD9	embryo	14.5	EMAGE:7127
BVES	epidermis	12.5	J:108593 Smith TK, et al., Dev Dyn. 2006 Jun;235(6):1701-8
C15orf41	thymus, neural	14.5	J:153498 Diez-Roux G, et al., PLoS Biol. 2011;9(1):e1000582
C3orf17	neural, molar	14.5	J:153498 Diez-Roux G, et al., PLoS Biol. 2011;9(1):e1000582
CAMK2A	muscle, tongue, diaphragm, thymus, limb, neural	14.5	EMAGE:21534
CAPN6	embry, somite, heart, limb, mandibular	10.5	EMAGE:513, EMAGE:6170
CCND1	neural, encephalon, ear, neural, embryo, branchial arch, mandibular, calyces, vibrissa, gnagnlion, olfactory epithelium, olfactory thoracic	9.0, 9.5, 14.5	EMAGE:999 , EMAGE:7189 , EMAGE:4726 , EMAGE:4572 ,
CDH6	neural, limb	12.5	J:39345 Inoue T, et al., Dev Biol. 1997 Mar 15;183(2):183-94
CDKN2B	neural, lung	postnatal	J:58237 Roussel MF, Oncogene. 1999 Sep 20;18(38):5311-7
CDON	handplate mesenchyme	11.5	EMAGE:4591
CHN2	neural	15.5	J:162220 Magdaleno S, et al., PLoS Biol. 2006 Apr;4(4):e86
CLEC1A	metanephros, lung, gut, adrenal gland, encephalon, stomach, heart, neural	14.5	EMAGE:11090
COL11A2	forelimb bud	10	J:22646 Tsumaki N, et al., J Biol Chem. 1995 Feb 3;270(5):2372-8
COL17A1	vibrissa, epithelial tisues, epidermis	E14.5	EMAGE:10011
COX4I2	neural, tail	14.5	J:122989 Visel A, et al., Nucleic Acids Res. 2004 Jan 1;32(Database issue):D552-6
CREB3L2	somite, limb	10.5, 11.5, 14.5	, EMAGE:26327, EMAGE:27828
CRH	neural tail	10.5	EMAGE:27042
CSDC2	neural	14.5	J:153498 Diez-Roux G, et al., PLoS Biol. 2011;9(1):e1000582
CSF1R	embryo, liver, mesenchyme	10.5, 11, 11.5, 14.5	EMAGE:4403 , EMAGE:4404 , EMAGE:4853 , EMAGE:7648
CYGB	neural, olfactory epithelium	14.5	J:153498 Diez-Roux G, et al., PLoS Biol. 2011;9(1):e1000582
CYP24A1	embryo, skin	14.5	EMAGE:18962; J:122989 Visel A, et al., Nucleic Acids Res. 2004 Jan 1;32(Database issue):D552-6
CYP26B1	limb, neural	9.5, 10.5, 12.5, 14.5	EMAGE:5746
DCAKD	embryo	14.5	EMAGE:10791
DCN	embryo, tail, skin	14.5	EMAGE:9761
DCX	neural	14.5	EMAGE:11936
DLX2	mesenchyme, encephalon, branchial arch, maxillary, embryo, neural crest derived mesenchyme, rhombomere	9, 9.5, 10.5, 11.5, 12.5	EMAGE:12 , EMAGE:935 , EMAGE:1270 , EMAGE:3499, EMAGE:3635 , EMAGE:3636 , EMAGE:3637 , EMAGE:3875 , EMAGE:3908
DMRT3	telencephalon, adrenal gland, neural, olfactory epithelium, vomeronasal	10.5, 14.5	EMAGE:2959 , EMAGE:2960 , EMAGE:13721
DNAJC15	adrenal gland	14.5	EMAGE:6727
DNAJC6	pancreas epithelium	14.5	J:139177 Hoffman BG, et al., Genome Biol. 2008;9(6):R99
DPYSL5	neural	14.5	EMAGE:16697
E2F8	neural	11.5	J:162220 Magdaleno S, et al., PLoS Biol. 2006 Apr;4(4):e86
EDA2R		14.5	EMAGE:15002
EDNRA	neural crest derived mesenchyme	9.5	EMAGE:3425
EFNB1	head mesenchyme, limb	10.5	EMAGE:5234; J:36483 Flenniken AM, et al., Dev Biol. 1996 Nov 1;179(2):382-401
EHD3	drg, ganglion, liver, neural, adrenal gland, neural, lung, otic capsule	14.5	EMAGE:17378
ELAVL4	neural	9.5	J:148363 Sewell W, et al., Dev Biol. 2009 May 15;329(2):400-9
ELMOD1	neural, hair	14.5	J:153498 Diez-Roux G, et al., PLoS Biol. 2011;9(1):e1000582
EMX2	encephalon, branchial arch, cerebral corte, neural, limb, somite, maxillary	8.5, 9.5, 10.5, 11.5,	EMAGE:28617, EMAGE:27112, EMAGE:25626
ENPP5	neural	11	J:162220 Magdaleno S, et al., PLoS Biol. 2006 Apr;4(4):e86
EP300	neural, epidermis	14.5	EMAGE:15692; J:73196 Kim RH, et al., J Biol Chem. 2001 Dec 7;276(49):46297-304
EPAS1	heart, nervous system, calyces, adrenal, muscle, limb	9.5, 10.5, 14.5	EMAGE:3089, EMAGE:5260, EMAGE:5261, EMAGE:10990, EMAGE:25250, EMAGE:26726, EMAGE:28227
ERP27	neural	14.5	EMAGE:15234
ESCO2	skin, neural	14.5	J:122989 Visel A, et al., Nucleic Acids Res. 2004 Jan 1;32(Database issue):D552-6
EYA1	limb	10.5	J:112887
EYA2	neural, limb bud	10.5	EMAGE:27126
FAM84A	vibrissae, nasal epithelium	14.5	J:153498 Diez-Roux G, et al., PLoS Biol. 2011;9(1):e1000582
FBRSL1	testis	14.5	J:153498 Diez-Roux G, et al., PLoS Biol. 2011;9(1):e1000582
FGF9	neural retinal epithelium, optic stalk, limb, embryo,	10, 10.5, 11.5, 12.5	EMAGE:435 , EMAGE:4599 , EMAGE:6052, EMAGE:6180, EMAGE:6181 , EMAGE:6189
FLNC	muscle, tail mesenchyme, diaphragm, neural	14.5	EMAGE:15090
FOXN3	limbbud, neural	10.5	EMAGE:1320
GABRP	skin		J:101679 Deltagen Inc, NIH initiative supporting placement of Deltagen, Inc. mice into public repositories. MGI Direct Data Submission. 2005;
GDF6	neural, respiratory system	14.5	EMAGE:17965
GFRA1	lip, bladder, stomach	14.5	EMAGE:14332
GJB6	uroepithelium	14.5	J:171409 GUDMAP Consortium, http://www.gudmap.org. 2004;
GLI2	hindlimb bud ectoderm	10.5	EMAGE:167
GLYR1	embryo	14.5	EMAGE:11573
GNE	skin	14.5	J:122989 Visel A, et al., Nucleic Acids Res. 2004 Jan 1;32(Database issue):D552-6
GPR173	neural, midgut, stomach, tongue,	14.5	EMAGE:11787
GPR56	neural, oral epithelium	14.5	J:153498 Diez-Roux G, et al., PLoS Biol. 2011;9(1):e1000582
GRHL2	limb, ear, urogenital, thymus, bladder, lung, epithelium, teeth, gut, oesophagus, mandibular, vibrissa, calyces, trachea, larynx, pancreas, stomach	14.5	EMAGE:7575, EMAGE:25187 , EMAGE:26662 , EMAGE:28163
HOXC4	limbbud	9.5	EMAGE:24898
HOXD4	embryo, limb, neural, mesenchyme,	8.5,9.5, 10.5, 11.5, 14.5	EMAGE:48 , EMAGE:816 , EMAGE:874 , EMAGE:13807, EMAGE:24719 , EMAGE:26187 , EMAGE:27688
HSPB7	heart	14.5	EMAGE:17544
IFFO2	neural	14.5	J:153498 Diez-Roux G, et al., PLoS Biol. 2011;9(1):e1000582
IGLON5	neural	14.5	J:153498 Diez-Roux G, et al., PLoS Biol. 2011;9(1):e1000582
IKZF4	thymus, neural	14.5	EMAGE:15831; J:168654 Chung YC, et al., Gene Expr Patterns. 2011 Jan-Feb;11(1-2):84-92
INHBA	skin, vibrissa mesenchyme	17.0,12.5	J:75943 Laurikkala J, et al., Development. 2002 May;129(10):2541-53
			J:21942 Feijen A, et al., Development. 1994 Dec;120(12):3621-37
INSC	neural skin , skin	10.5, 14.5	EMAGE:5392, EMAGE:17568
			Lechler T, et al., Nature . 2005; 437: 275-280
IPO9	neural	postnatal	J:93300 Blackshaw S, et al., PLoS Biol. 2004 Oct;2(9):E247
IRX1	oral ectoderm, brachial arches	14.5	EMAGE:3361; J:73527 Ferguson CA, et al., The role of effectors of the activin signalling pathway, activin receptors IIA and IIB, and Smad2, in patterning of tooth development. Development. 2001 Nov;128(22):4605-13
ITGA11	limb mesenchyme	14.5	EMAGE:11910
ITGB4	vibrissa, teeth, epithelial tissues, epidermis	14.5	EMAGE:21251
ITGB6	mesenchyme, bladder, arm, muscle, gut, rectum, lung, stomach, diaphragm	14.5	EMAGE:14689
ITIH5	mesenchyme, vibrissa, meninges, neural, ear, digits, limb	14.5	EMAGE:12900
KANK4	ocular muscle	14.5	EMAGE:20425
KCNJ2	mandible, maxilla, olfactory epithelium	14.5	EMAGE:16093
KCNMA1	skin	postnatal	J:46439 Freeman TC, et al., MGI Direct Data Submission. 1998;
KIAA0895L	neural, lung	14.5	J:153498 Diez-Roux G, et al., PLoS Biol. 2011;9(1):e100058
KIAA1549L	neural, thymus	14.5, 16.5	J:153498 Diez-Roux G, et al., PLoS Biol. 2011;9(1):e1000582J:58552 Gawin B, et al., Genome Res. 1999 Nov;9(11):1074-86
KLK6	epidermis, uterus (postnatal)	14.5	EMAGE:10040; J:57055 Chan CS, et al., Biol Reprod. 1999 Sep;61(3):621-8
KLK7	skeleton, neural	14.5	EMAGE:18407
KLK8	extraembryonic tissue, embryo, thymus, vibrissa, heart	7.5, 8.5, 14.5	EMAGE:11294
KRT23	olfactory epithelium, respiratory epithelium, naris, lung mandibular, metanephros	14.5	EMAGE:17460
KRT5	epidermis	14.5	J:20591 Byrne C, et al., Development. 1994 Sep;120(9):2369-83
LATS2	heat, lung, somite, mesenchyme, limb, outflow tract, heart, gut	10.5	EMAGE:4511
LEPREL1	lung, mandible, neural, clavicle, mesenchye, tongue, telencephalon, metanephros, diencephalon, skeleton	14.5	EMAGE:12962
LGI4	olfactory epithelium	14.5	EMAGE:11970
LHFP	epidermis	14.5	EMAGE:7631
LMX1A	forelimb bud, neural	11.5	EMAGE:27680
LMX1B	limbbud mesenchyme	9.5	EMAGE:915
LPL	skin	14.5	J:122989 Visel A, et al., Nucleic Acids Res. 2004 Jan 1;32(Database issue):D552-6
MAP2	skin	15.5	J:118301 Patel S, et al., Proc Natl Acad Sci U S A. 2006 Dec 5;103(49):18668-73
MAP3K2	skin	14.5	J:122989 Visel A, et al., Nucleic Acids Res. 2004 Jan 1;32(Database issue):D552-6
MAPK10	ganglion, neural, epithelium, stomach, DRG, neural retinal, vomeronasal, midgut	14.5	EMAGE:8706 , EMAGE:18062
MCM8	tongue, thymus	14.5	J:153498 Diez-Roux G, et al., PLoS Biol. 2011;9(1):e1000582
MDGA1	neural	14.5	EMAGE:11883
MMP9	mesenchyme, neural, clavicle, mandible teeth, bladder, neural, rib maxilla, nasal septum	14.5	EMAGE:7581 , EMAGE:9534
MNT	limbbud, neural, tail	9.5	EMAGE:26406
MTUS2	limbbud	E9.5	J:153665 Du Puy L, et al., Dev Dyn. 2009 Nov;238(11):2903-11
MUC15	surface epithelium	15.5	J:171409 GUDMAP Consortium, http://www.gudmap.org. 2004;
MXD1	neural, tail	14.5	EMAGE:9502
MYL2	heart, limbbud mesenchyme	10, postnatal	EMAGE:4921; J:101679 Deltagen Inc, MGI Direct Data Submission. 2005; J:153498 Diez-Roux G, et al., PLoS Biol. 2011;9(1):e1000582
NALCN	neural	11.5	J:141581 Lu B, et al., Cell. 2007 Apr 20;129(2):371-83
NAV1	neural (postnatal), molar	14.5	J:96961 Martinez-Lopez MJ, et al., Mol Cell Neurosci. 2005 Apr;28(4):599-612, J:153498 Diez-Roux G, et al., PLoS Biol. 2011;9(1):e1000582
NCAN	neural	14.5	EMAGE:18976
NCDN	neural	12.5	J:86413 Mochizuki R, et al., Biochem Biophys Res Commun. 2003 Oct 31;310(4):1219-26
NCK2	head mesenchyme	7.5	J:83956 Bladt F, et al., Mol Cell Biol. 2003 Jul;23(13):4586-97
NDE1	limb	14.5	J:153498 Diez-Roux G, et al., PLoS Biol. 2011;9(1):e100058
NDNF	tongue, molar,	14.5	J:153498 Diez-Roux G, et al., PLoS Biol. 2011;9(1):e100058
NDST3	neural	14.5	J:153498 Diez-Roux G, et al., PLoS Biol. 2011;9(1):e1000582
NEUROD1	neural, tail, limb	10.5	EMAGE:3620
NGFR	neural, tail mesenchyme, vibrissa,	9.5, 10.5, 14.5	EMAGE:4438 , EMAGE:4710 , EMAGE:15227 , EMAGE:21006
NKX2-6	2nd/3rd brachial arch	9.5	EMAGE:3524
NLGN3	neural	14.5	J:74688 Mizuno Y, et al., Biochem Biophys Res Commun. 2002 Feb 8;290(5):1499-505
NLK	neural	10.5	EMAGE:4702
NOS2	skin	postnatal	J:46439 Freeman TC, et al., MGI Direct Data Submission. 1998;
NOX4	heart	14.5	J:114492 Li J, et al., Mol Biol Cell. 2006 Sep;17(9):3978-88
NR2F1	head mesenchyme	11.5	J:19649 Jonk LJ, et al., Mech Dev. 1994 Jul;47(1):81-97
OLFM3	neural, eye	13.5	J:171532 Sultana A, et al., Invest Ophthalmol Vis Sci. 2011 Apr;52(5):2584-92
OXTR	neural, uterus	11, postnatal	J:102924 Takayanagi Y, et al., Proc Natl Acad Sci U S A. 2005 Nov 1;102(44):16096-101
PAPPA2	neural, tongue, molar	14.5	J:122989 Visel A, et al., Nucleic Acids Res. 2004 Jan 1;32(Database issue):D552-6
PAX3	neural, neural, rhomobomere, somites, limb, embryo, branchial arch,	9.5, 10, 10.5, 14.5	EMAGE:627, EMAGE:997 , EMAGE:1015, EMAGE:1016 , EMAGE:1017 , EMAGE:1018 , EMAGE:1019 , EMAGE:1020 , EMAGE:1021 , EMAGE:1022
PAX7	neural, neural, encephalon, somite, eye, olfactory, maxillary, mandibular, limb, ear, tail	9.5, 10.5, 11.5,	EMAGE:108 , EMAGE:1755 , EMAGE:1756 , EMAGE:3253 , EMAGE:3255 , EMAGE:26148 , EMAGE:27649 , EMAGE:29157
PCDHB16	neural	12.5	J:132267 Junghans D, et al., Eur J Neurosci. 2008 Feb;27(3):559-71
PDE3A	neural, limb	14.5	EMAGE:9087; J:122989 Visel A, et al., Nucleic Acids Res. 2004 Jan 1;32(Database issue):D552-6
PIK3R1	olfactoryepithelium, teeth, vibrissa, liver, neural	14.5	EMAGE:21576
PLEKHA7	thymus,neural, tongue, olfactory epithelium, teeth, heart, respiratory epithelium, muscle, mandibular, pharyngo-tympanic tube	14.5	EMAGE:19887
POPDC2	skin	12.5	J:131297 Froese A, et al., Dev Dyn. 2008 Mar;237(3):780-7
POU4F1	neural	14.5	EMAGE:4570 , EMAGE:4783 , EMAGE:20636
PPARA	skin	14.5	EMAGE:9448; L. Michalik, B. Desvergne, C. Dreyer, M. Gavillet, R.N. Laurini, W. Wahli. PPAR expression and function during vertebrate development. Int. J. Dev. Biol., 46 (2002), pp. 105–114
PRDM12	neural		J:122989 Visel A, et al., Nucleic Acids Res. 2004 Jan 1;32(Database issue):D552-6
PRR15	oral epithelium	14.5	J:153498 Diez-Roux G, et al., PLoS Biol. 2011;9(1):e1000582
PTGES	eye, bladder, mesenchyme, genital, choroid plexus	14.5	EMAGE:17108
PTN	limb mesenchyme, branchial arch, neural	10.5, 14.5	EMAGE:4866 , EMAGE:12657
PTPLAD1	neural	11.5	J:162220 Magdaleno S, et al., PLoS Biol. 2006 Apr;4(4):e86; J:74194 Stuart RO, et al., Am J Physiol Renal Physiol. 2001 Dec;281(6):F1148-56
PURA	extraembryonic, embryo	7.5, 8.5, 14.5	EMAGE:5596 , EMAGE:5597 , EMAGE:13796
RAB33A	bladder	14.5	J:171409 GUDMAP Consortium, http://www.gudmap.org. 2004;
RAB3IP	embryo, stomach	14.5	EMAGE:14021
RAB7A	limb mesenchyme	11.5	J:156017 Yokoyama S, et al., Dev Cell. 2009 Dec;17(6):836-48
RAMP1	neural, lung	20	J:62792 Husmann K, et al., Mol Cell Endocrinol. 2000 Apr 25;162(1-2):35-43
REEP5	neural	14.5	EMAGE:7332
RGS4	neural, skin	10, postnatal	EMAGE:4921; J:101679 Deltagen Inc, MGI Direct Data Submission. 2005; J:153498 Diez-Roux G, et al., PLoS Biol. 2011;9(1):e1000582
RNF223	neural	16	J:81601 Ford-Perriss M, et al., Glycobiology. 2002 Nov;12(11):721-7
RRP15	skin	postnatal	J:118054 Wu T, et al., J Cell Biochem. 2007 May 1;101(1):89-98
RUNX1T1	limbbud tail, skin (14.5)	9.5/14.5	EMAGE:24818 J:122989 Visel A, et al., Nucleic Acids Res. 2004 Jan 1;32(Database issue):D552-6
SAMD14	neural	14.5	J:153498 Diez-Roux G, et al., PLoS Biol. 2011;9(1):e1000582
SBK1	skin, hair	14.5	EMAGE:9823; J:122989 Visel A, et al., Nucleic Acids Res. 2004 Jan 1;32(Database issue):D552-6
SCRG1	Limb, neural, lung, bone	14.5	EMAGE:7783
SDK2	neural	14.5	J:153498 Diez-Roux G, et al., PLoS Biol. 2011;9(1):e1000582
SENP1	embryo	14.5	EMAGE:11615
SETDB2	neural, olfactory epithelium	14.5	J:153498 Diez-Roux G, et al., PLoS Biol. 2011;9(1):e1000582
SHB	olfactory epithelium, molar	14.5	EMAGE:19996
SIX1	mesenchyme, mandibular, limb, branchial arch, thymus, tongue, neural	9.5, 10.5, 11.5, 14.5	EMAGE:26185, EMAGE:27686, EMAGE:15209, EMAGE:680 , EMAGE:24717, EMAGE:681, EMAGE:682 , EMAGE:683
SLC23A2	embryo, neural	14.5	EMAGE:13639
SLC27A6	neural, lung	14.5	EMAGE:20010 , EMAGE:21745
SLC31A1	stomach, pancreas epithelium	14.5	EMAGE:9823; J:122989 Visel A, et al., Nucleic Acids Res. 2004 Jan 1;32(Database issue):D552-6
SLC43A3	neural, lung	11.5, 14.5	J:162220 Magdaleno S, et al., PLoS Biol. 2006 Apr;4(4):e86; J:74194 Stuart RO, et al., Am J Physiol Renal Physiol. 2001 Dec;281(6):F1148-56
SLITRK6	embryo, limb	10.5	EMAGE:5056
SMAD4	ectoderm	9	J:45399 Sirard C, et al., Genes Dev. 1998 Jan 1;12(1):107-19
SMPX	heart	9.5	EMAGE:5065
SNAI2	tail, limb ectoderm	9.5, 10.5	J:49648 Sefton M, et al., Development. 1998 Aug;125(16):3111-21
SNAP25	neural	18	J:36947 Ahnert-Hilger G, et al., Eur J Cell Biol. 1996 May;70(1):1-11
SNAP29	olfactory epithelium, neural		EMAGE:12477
SNX2	embryo	14.5	EMAGE:10067
SOWAHA	olfactory epithelium, neural	14.5	J:153498 Diez-Roux G, et al., PLoS Biol. 2011;9(1):e1000582
SOX10	neural, nasal epithelium, ear, muscle, mandibular, gut, oesophagus, maxillary, adrenal, utricle, cochlea, vibrissa, stomach, limb	9.5, 10, 11.5, 14.5	EMAGE:161 , EMAGE:592 , EMAGE:672 , EMAGE:1254 , EMAGE:12710 , EMAGE:25112 , EMAGE:26588 , EMAGE:28089
SRD5A3	brachial arch, neural, limb	12.5	J:163281 Cantagrel V, et al., Cell. 2010 Jul 23;142(2):203-17
SRGAP2	encephalon, thalamus, neural, midneural, cerebral coretex, olfactory cortex	14.5	EMAGE:20698
TFAP2B	tail, limbbud	10.5	EMAGE:27476; J:73527 Ferguson CA, et al., The role of effectors of the activin signalling pathway, activin receptors IIA and IIB, and Smad2, in patterning of tooth development. Development. 2001 Nov;128(22):4605-13
TFAP4	limbbud	10.5	EMAGE:27477
TGFB2	limb bud mesenchyme	9.5	J:4372 Dickson MC, et al., Development. 1993 Feb;117(2):625-39
TGM1	stomach, sensory epithelium	14.5	J:153498 Diez-Roux G, et al., PLoS Biol. 2011;9(1):e1000582
THRB	genital , limb, adenhypophysis, vestibulocochlear	10.5, 11.5, 14.5
TMEM130	neural	14.5	EMAGE:9038
TMEM176A	embryo, thymus	9, 14.5	EMAGE:23780;J:153498 Diez-Roux G, et al., PLoS Biol. 2011;9(1):e1000582
TMEM176B	embryo, endoderm, neural, DRG, retina, mandibular,	7.75, 8, 8.5, 14.5	EMAGE:23802 , EMAGE:7241 , EMAGE:21721 , EMAGE:23781 , EMAGE:23892
TMPRSS4	stomach, oral epithelium	14.5	EMAGE:10824
TNNT3	diaphragm, abdomine, muscle, limb, tongue	14.5	EMAGE:14452
TP63	epidermis, limb	9.5	EMAGE:5000
			Koster et al., Genes & Dev. 2004. 18: 126-131
			Tadeu et al., Development. 2013. 140, 3777-3786.
TRIM29	skin, stomach	14.5	EMAGE:15603
TRIM55	heart	9.5	J:170578 Perera S, et al., Dev Biol. 2011 Mar 1;351(1):46-61
TSHZ2	limb, somite, limb mesenchyme	10.5, 14.5	EMAGE:4195 , EMAGE:13146
VGLL1	limb	14.5	J:156017 Yokoyama S, et al., Dev Cell. 2009 Dec;17(6):836-48
VGLL2	neural, limb bud	10.5	EMAGE:6040
VGLL3	neural	11.5	J:144198 Mielcarek M, et al., Gene Expr Patterns. 2009 Mar;9(3):129-37
VIT	limb mesenchyme	10	EMAGE:5932
VTCN1	embryo	14.5	EMAGE:14476
WNT1	neural, ectoderm	9.5	EMAGE:100
WNT7B	neural, surface ectoderm	9.5	EMAGE:3896
WNT9B	embryo, maxillary, epithelium, lip, nose, mandibular, AER, limb, nose, urogenital	9.5, 10.5, 11.5, 12.5, 13.5, 14.5,	EMAGE:3963 , EMAGE:4984 , EMAGE:4985 , EMAGE:498 , EMAGE:4987 , EMAGE:4989
ZEB1	forelimb bud, neural, mesenchyme	14.5	EMAGE:505
ZRANB1	retinal epithelium	14.5	J:93300 Blackshaw S, et al., PLoS Biol. 2004 Oct;2(9):E247
