# Supplementary material for: Transcriptional Profiling of Ectoderm Specification to Keratinocyte Fate in Human Embryonic Stem Cells
Source: PLoS One. 2015 Apr 7;10(4):e0122493. doi: 10.1371/journal.pone.0122493 (PMC4388500; doi:10.1371/journal.pone.0122493)
Supplement: S5 Table — (XLS) [file pone.0122493.s005.xls]

## Sheet: Sheet1
S5 Table. Diseases associated with genes upregulated in response to DAPT treatment using the human-mouse connection.
Disease	OMIM ID	Mouse Models	Associated Mouse Genes	Associated Human Genes	References using mouse models
Albinism, Ocular, with Sensorineural Deafness	103470	14	Mitf	MITF, TYR	6
Ankyloblepharon-Ectodermal Defects-Cleft Lip/Palate	106260	1	Trp63	TP63	1
Asthma, Susceptibility to	600807	7	Il4ra, Itgb6, Runx3, Tbx21	ADRB2, ALOX5, CCL11, HLA-G, HNMT, IL12B, IL13, MUC7, PHF11, PLA2G7, SCGB1A1, SCGB3A2, TNF	6
Breast Cancer	114480	65	Apc, Bard1, Brca1, Brca2, Cav1, Eef1a1, Erbb2, Met, Pik3ca, T(9;17)138Ca, Tg(MMTV-AURKA)#Cxd, Tg(MMTV-cre)7Mul, Tg(MMTV-ERBB2)5Erick, Tg(MMTV-Erbb2)NK1Mul, Tg(MMTV-Erbb2*,-cre)1Mul, Tg(MMTV-ERBB2*,-luc)6157Aami, Tg(MMTV-Myc)WT13Jrn, Tg(MMTV-Myc)WT21Jrn, Tg(MMTV-Myc*T58A)TA14Jrn, Tg(MMTV-Myc*T58A)TA39Jrn, Tg(MMTV-Myc*T58A)TA41Jrn, Tg(MMTV-neu/OT-I/OT-II)CBnel, Tg(MMTV-PyVT)#Mul, Tg(MMTV-PyVT)634Mu…	AKT1, ATM, BARD1, BRCA1, BRCA2, BRIP1, CASP8, CDH1, CHEK2, ESR1, HMMR, KRAS, NQO2, PALB2, PHB, PIK3CA, PPM1D, RAD51, RAD54L, RB1CC1, SLC22A18, TP53, TSG101, XRCC3	72
Camurati-Engelmann Disease; CAEND	131300	1	Mitf	TGFB1	1
Craniofrontonasal Syndrome; CFNS	304110	1	Efnb1	EFNB1	1
Dermatitis, Atopic	603165	23	Casp8, Ctse, Nfkbia, Nfkbiz, Noa, Relb, Sharpin, Tg(APOC1)1Lmh, Tg(CD2-Stat6*V625A*T626A)78Mhk, Tg(KRT14-CASP1)1Miz, Tg(KRT14-Il18)#Knak, Tg(KRT14-Il4)#Lsch, Tg(KRT5-tTA)1216Glk, Tg(SV40-KLK7)1010Teg, Tg(tetO-Il13)1Tazh, Tg(tetO/CMV-Tslp)#Sfz, Tmem79, Traf3ip2, Trpv3	ATOD1	27
Ectrodactyly, Ectodermal Dysplasia, and Cleft Lip/Palate Syndrome 3; EEC3	604292	3	Trp63	TP63	2
Elejalde Disease	256710	1	Myo5a		1
Epidermolysis Bullosa Junctionalis with Pyloric Atresia	226730	1	Itgb4	ITGA6, ITGB4, PLEC	1
Epidermolysis Bullosa Simplex, Dowling-Meara Type	131760	4	Krt14, Krt5	KRT14, KRT5	2
Epidermolysis Bullosa, Junctional, Non-Herlitz Type	226650	5	Col17a1, Itgb4, Lama3, Lamb3, Lamc2	COL17A1, ITGB4, LAMA3, LAMB3, LAMC2	6
Exstrophy of Bladder	600057	1	Trp63		1
Fibular Aplasia or Hypoplasia, Femoral Bowing and Poly-, Syn-, and Oligodactyly	228930	2	Wnt7a	WNT7A	2
Focal Dermal Hypoplasia; FDH	305600	8	Porcn	PORCN	2
Fraser Syndrome	219000	16	Fras1, Frem1, Frem2, Grip1	FRAS1, FREM2, GRIP1	10
Gastroesophageal Reflux; GER	109350	1	Trp63	GER	1
Griscelli Syndrome, Type 1; GS1	214450	1	Myo5a	MYO5A	1
Hermansky-Pudlak Syndrome 3; HPS3	614072	3	Hps3	HPS3	4
Hirschsprung Disease, Susceptibility to, 2; HSCR2	600155	2	Ednrb	EDNRB	2
Hurler Syndrome	607014	5	Idua	IDUA	10
Hutchinson-Gilford Progeria Syndrome; HGPS	176670	9	Lmna, Tg(KRT5-tTA)1216Glk, Tg(LMNA*G608G)HClns, Tg(tetO-LMNA*G608G,-EGFP)VF1-07Maer, Zmpste24	LMNA	12
Hyperlipoproteinemia, Type I	238600	4	Lpl	LPL	2
Ichthyosis, Congenital, Autosomal Recessive 1; ARCI1	242300	1	Tgm1	TGM1	2
Ichthyosis, Congenital, Autosomal Recessive 4b; ARCI4B	242500	5	Abca12, Cst6, Prss8	ABCA12	6
Inflammatory Bowel Disease 16; IBD16	612259	2	Tg(Csf1r-Tnfsf15,-EGFP)#Targ, Tg(Lck-Tnfsf15,-EGFP)#Targ	IBD16	1
Kindler Syndrome	173650	1	Fermt1	FERMT1	1
Nail-Patella Syndrome; NPS	161200	5	Ldb1, Lmx1b	LMX1B	3
Neuropathy, Hereditary Sensory and Autonomic, Type VII; HSAN7	615548	1	Scn11a	SCN11A	1
Obesity	601665	60	a, Alms1, Angptl6, Ankrd26, Ar, Bbs1, Bbs4, Cpe, Gpr12, Hlb228, Kdm3a, Lep, Lepr, Mc3r, Mc4r, Mkks, Ncoa1, Neil1, Nmf15, Npy1r, Pcsk1, Plscr3, Pomc, Prlh, Prox1, Rsc1a1, Sim1, Tg(Crh)227.1Pbl, Timo, Tub, Tyk2	ADRB2, ADRB3, AGRP, CARTPT, ENPP1, GHRL, MC4R, NR0B2, POMC, PPARG, PPARGC1B, PYY, SDC3, SIM1, UCP1, UCP3	61
Oculopalatocerebral Syndrome	257910	1	Cdkn2a		1
Priapism, Familial Idiopathic	176620	3	Ada, Arntl, Hba, Hbb, Tg(HBA-HBBs)41Paz		3
Solute Carrier Family 4 (anion Exchanger), Member 1; SLC4A1	109270	1	Slc4a4	SLC4A1	1
Spherocytosis, Type 1; SPH1	182900	8	Add2, Ank1, Epb4.2, Spta1	ANK1	10
Storage Pool Platelet Disease	185050	22	Ap3b1, Ap3d1, Bloc1s5, Bloc1s6, Dock7, Dtnbp1, Hps1, Hps3, Hps4, Hps5, Lyst, Rab27a, Rab27b, Slc7a11		10
Systemic Lupus Erythematosus; SLE	152700	52	C1qa, C4b, Cdkn1a, Def6, Dnase1, Ep300, Fas, Fcgr2b, Gadd45a, Igh-J, Ikzf3, Jak1, Junb, Lyn, Man2a1, Mta2, Polb, Pparg, Prdm1, Ptprc, Rasgrp1, Rassf5, Rc3h1, Rxra, Tg(ACTB-TNFRSF6B)754Jwu, Tg(Igh-V-CD40lg)#Tsub, Tg(Tlr7)1Boll, Tlr9, Tnfrsf13b, Traf3ip2, Trove2, Yaa	BANK1, C4A, DNASE1, FCGR2B, PTPN22, TREX1	55
Tietz Syndrome	103500	14	Mitf	MITF	6
Waardenburg Syndrome, Type 1; WS1	193500	7	Mitf, Pax3	PAX3	6
Waardenburg Syndrome, Type 2A; WS2A	193510	13	Mitf	MITF	7
Waardenburg Syndrome, Type 2D; WS2D	608890	1	Snai2	SNAI2	1
Waardenburg Syndrome, Type 4A; WS4A	277580	2	Ednrb	EDNRB	2
